# Supplementary material for: Potential Geographic Distribution and Suitable Area of Three Species of Diabrotica (Coleoptera: Chrysomelidae) Beetles in Corn-Planting Regions of China
Source: Insects. 2025 Oct 20;16(10):1072. doi: 10.3390/insects16101072 (PMC12563928; doi:10.3390/insects16101072)
Supplement: Supplementary file 1 [file insects-16-01072-s001.zip]

Archive with 3 entries (3 files):
- Code S1 R scripts for data processing and analysis(1).R
- Dataset S1 Cleaned occurrence records with full metadata(1).xlsx
- Table S1 Complete ENMeval tuning results for all parameter combinations(1).xlsx
