# Supplementary material for: Potential Geographic Distribution and Suitable Area of Three Species of Diabrotica (Coleoptera: Chrysomelidae) Beetles in Corn-Planting Regions of China
Source: Insects. 2025 Oct 20;16(10):1072. doi: 10.3390/insects16101072 (PMC12563928; doi:10.3390/insects16101072)
Supplement: Supplementary file 1 [file insects-16-01072-s001.zip › Code S1 R scripts for data processing and analysis(1).R]

##Average over many years
rm(list = ls())
library('raster')
library('sp')
library(dismo)
library(terra)
library(gimms)
library(tidyverse)
##
prec19821991 = rast("G:/yuanshuju/world/worldclim_tmax,tmin,prec/wc2.1_2.5m_elev.tif")
cmr = vect("G:/yuanshuju/occs/Fall webworm/china/boundary/china/china.shp")

PrecCMR = trim(mask(prec19821991, cmr))
names(PrecCMR) = temp
writeRaster(PrecCMR, filename ="G:/yuanshuju/world/worldclim_tmax,tmin,prec/wc2.1_2.5m_elev_clip.tif",overwrite=TRUE)
##

prec_merge <- list.files(path = "G:/yuanshuju/world/worldclim_tmax,tmin,prec/tmax/2012-2021", pattern = "*.tif", 
                         full.names = TRUE, recursive = TRUE)
prec_merge_1 <- stack(prec_merge)
writeRaster(prec_merge_1, filename = "G:/yuanshuju/world/worldclim_tmax,tmin,prec/tmax/2012-2021/merge/wc2.1_tmax_2012_2021.tif",overwrite=TRUE)

prec19821991 = rast("G:/yuanshuju/world/worldclim_tmax,tmin,prec/tmax/2012-2021/merge/wc2.1_tmax_2012_2021.tif")
cmr = vect("G:/yuanshuju/occs/Fall webworm/china/boundary/china/china.shp")

preccmrts = terra::subset(prec19821991, 1:120)
temp <- seq.Date(from = as.Date("2012/01/01",format = "%Y/%m/%d"), by = "month", length.out = 120)

PrecCMR = trim(mask(preccmrts, cmr))
names(PrecCMR) = temp
writeRaster(PrecCMR, filename ="G:/yuanshuju/world/worldclim_tmax,tmin,prec/tmax/2012-2021/clip/tmax_2012_2021_clip.tiff", names=PrecCMR@ptr[["names"]])
prec1 = stack("G:/yuanshuju/world/worldclim_tmax,tmin,prec/tmax/2012-2021/clip/tmax_2012_2021_clip.tiff")

yearIndices = rep(1:12, 10)
yearIndices
ymc = monthlyComposite(prec1, fun=mean, indices=yearIndices)
tmax_20122021_1 <- subset(ymc,1)
tmax_20122021_2 <- subset(ymc,2)
tmax_20122021_3 <- subset(ymc,3)
tmax_20122021_4 <- subset(ymc,4)
tmax_20122021_5 <- subset(ymc,5)
tmax_20122021_6 <- subset(ymc,6)
tmax_20122021_7 <- subset(ymc,7)
tmax_20122021_8 <- subset(ymc,8)
tmax_20122021_9 <- subset(ymc,9)
tmax_20122021_10 <- subset(ymc,10)
tmax_20122021_11 <- subset(ymc,11)
tmax_20122021_12 <- subset(ymc,12)

writeRaster(tmax_20122021_1, filename ="G:/yuanshuju/world/worldclim_tmax,tmin,prec/tmax/2012-2021/clip/tmax_20122021_1mouth.tif",overwrite=TRUE)
writeRaster(tmax_20122021_2, filename ="G:/yuanshuju/world/worldclim_tmax,tmin,prec/tmax/2012-2021/clip/tmax_20122021_2mouth.tif",overwrite=TRUE)
writeRaster(tmax_20122021_3, filename ="G:/yuanshuju/world/worldclim_tmax,tmin,prec/tmax/2012-2021/clip/tmax_20122021_3mouth.tif",overwrite=TRUE)
writeRaster(tmax_20122021_4, filename ="G:/yuanshuju/world/worldclim_tmax,tmin,prec/tmax/2012-2021/clip/tmax_20122021_4mouth.tif",overwrite=TRUE)
writeRaster(tmax_20122021_5, filename ="G:/yuanshuju/world/worldclim_tmax,tmin,prec/tmax/2012-2021/clip/tmax_20122021_5mouth.tif",overwrite=TRUE)
writeRaster(tmax_20122021_6, filename ="G:/yuanshuju/world/worldclim_tmax,tmin,prec/tmax/2012-2021/clip/tmax_20122021_6mouth.tif",overwrite=TRUE)
writeRaster(tmax_20122021_7, filename ="G:/yuanshuju/world/worldclim_tmax,tmin,prec/tmax/2012-2021/clip/tmax_20122021_7mouth.tif",overwrite=TRUE)
writeRaster(tmax_20122021_8, filename ="G:/yuanshuju/world/worldclim_tmax,tmin,prec/tmax/2012-2021/clip/tmax_20122021_8mouth.tif",overwrite=TRUE)
writeRaster(tmax_20122021_9, filename ="G:/yuanshuju/world/worldclim_tmax,tmin,prec/tmax/2012-2021/clip/tmax_20122021_9mouth.tif",overwrite=TRUE)
writeRaster(tmax_20122021_10, filename ="G:/yuanshuju/world/worldclim_tmax,tmin,prec/tmax/2012-2021/clip/tmax_20122021_10mouth.tif",overwrite=TRUE)
writeRaster(tmax_20122021_11, filename ="G:/yuanshuju/world/worldclim_tmax,tmin,prec/tmax/2012-2021/clip/tmax_20122021_11mouth.tif",overwrite=TRUE)
writeRaster(tmax_20122021_12, filename ="G:/yuanshuju/world/worldclim_tmax,tmin,prec/tmax/2012-2021/clip/tmax_20122021_12mouth.tif",overwrite=TRUE)

rm(list = ls())
library('raster')
library('sp')
library(dismo)
library(terra)
library(gimms)
library(tidyverse)

prec_merge <- list.files(path = "G:/yuanshuju/world/worldclim_tmax,tmin,prec/tmax/1982-1991", pattern = "*.tif", 
                         full.names = TRUE, recursive = TRUE)
prec_merge_1 <- stack(prec_merge)
writeRaster(prec_merge_1, filename = "G:/yuanshuju/world/worldclim_tmax,tmin,prec/tmax/1982-1991/merge/wc2.1_tmax_1982-1991.tif",overwrite=TRUE)

prec19821991 = rast("G:/yuanshuju/world/worldclim_tmax,tmin,prec/tmax/1982-1991/merge/wc2.1_tmax_1982-1991.tif")
cmr = vect("G:/yuanshuju/occs/Fall webworm/china/boundary/china/china.shp")

preccmrts = terra::subset(prec19821991, 1:120)
temp <- seq.Date(from = as.Date("1982/01/01",format = "%Y/%m/%d"), by = "month", length.out = 120)
PrecCMR = trim(mask(preccmrts, cmr))
names(PrecCMR) = temp
writeRaster(PrecCMR, filename ="G:/yuanshuju/world/worldclim_tmax,tmin,prec/tmax/1982-1991/clip/tmax_1982-1991_clip.tiff", names=PrecCMR@ptr[["names"]])
prec1 = stack("G:/yuanshuju/world/worldclim_tmax,tmin,prec/tmax/1982-1991/clip/tmax_1982-1991_clip.tiff")

yearIndices = rep(1:12, 10)
yearIndices
ymc = monthlyComposite(prec1, fun=mean, indices=yearIndices)
tmax_19821991_1 <- subset(ymc,1)
tmax_19821991_2 <- subset(ymc,2)
tmax_19821991_3 <- subset(ymc,3)
tmax_19821991_4 <- subset(ymc,4)
tmax_19821991_5 <- subset(ymc,5)
tmax_19821991_6 <- subset(ymc,6)
tmax_19821991_7 <- subset(ymc,7)
tmax_19821991_8 <- subset(ymc,8)
tmax_19821991_9 <- subset(ymc,9)
tmax_19821991_10 <- subset(ymc,10)
tmax_19821991_11 <- subset(ymc,11)
tmax_19821991_12 <- subset(ymc,12)

writeRaster(tmax_19821991_1, filename ="G:/yuanshuju/world/worldclim_tmax,tmin,prec/tmax/1982-1991/clip/tmax_19821991_1mouth.tif",overwrite=TRUE)
writeRaster(tmax_19821991_2, filename ="G:/yuanshuju/world/worldclim_tmax,tmin,prec/tmax/1982-1991/clip/tmax_19821991_2mouth.tif",overwrite=TRUE)
writeRaster(tmax_19821991_3, filename ="G:/yuanshuju/world/worldclim_tmax,tmin,prec/tmax/1982-1991/clip/tmax_19821991_3mouth.tif",overwrite=TRUE)
writeRaster(tmax_19821991_4, filename ="G:/yuanshuju/world/worldclim_tmax,tmin,prec/tmax/1982-1991/clip/tmax_19821991_4mouth.tif",overwrite=TRUE)
writeRaster(tmax_19821991_5, filename ="G:/yuanshuju/world/worldclim_tmax,tmin,prec/tmax/1982-1991/clip/tmax_19821991_5mouth.tif",overwrite=TRUE)
writeRaster(tmax_19821991_6, filename ="G:/yuanshuju/world/worldclim_tmax,tmin,prec/tmax/1982-1991/clip/tmax_19821991_6mouth.tif",overwrite=TRUE)
writeRaster(tmax_19821991_7, filename ="G:/yuanshuju/world/worldclim_tmax,tmin,prec/tmax/1982-1991/clip/tmax_19821991_7mouth.tif",overwrite=TRUE)
writeRaster(tmax_19821991_8, filename ="G:/yuanshuju/world/worldclim_tmax,tmin,prec/tmax/1982-1991/clip/tmax_19821991_8mouth.tif",overwrite=TRUE)
writeRaster(tmax_19821991_9, filename ="G:/yuanshuju/world/worldclim_tmax,tmin,prec/tmax/1982-1991/clip/tmax_19821991_9mouth.tif",overwrite=TRUE)
writeRaster(tmax_19821991_10, filename ="G:/yuanshuju/world/worldclim_tmax,tmin,prec/tmax/1982-1991/clip/tmax_19821991_10mouth.tif",overwrite=TRUE)
writeRaster(tmax_19821991_11, filename ="G:/yuanshuju/world/worldclim_tmax,tmin,prec/tmax/1982-1991/clip/tmax_19821991_11mouth.tif",overwrite=TRUE)
writeRaster(tmax_19821991_12, filename ="G:/yuanshuju/world/worldclim_tmax,tmin,prec/tmax/1982-1991/clip/tmax_19821991_12mouth.tif",overwrite=TRUE)

rm(list = ls())
library('raster')
library('sp')
library(dismo)
library(terra)
library(gimms)
library(tidyverse)

prec_merge <- list.files(path = "G:/yuanshuju/world/worldclim_tmax,tmin,prec/tmax/1992-2001", pattern = "*.tif", 
                         full.names = TRUE, recursive = TRUE)
prec_merge_1 <- stack(prec_merge)
writeRaster(prec_merge_1, filename = "G:/yuanshuju/world/worldclim_tmax,tmin,prec/tmax/1992-2001/merge/wc2.1_tmax_1992-2001.tif",overwrite=TRUE)

prec19821991 = rast("G:/yuanshuju/world/worldclim_tmax,tmin,prec/tmax/1992-2001/merge/wc2.1_tmax_1992-2001.tif")
cmr = vect("G:/yuanshuju/occs/Fall webworm/china/boundary/china/china.shp")

preccmrts = terra::subset(prec19821991, 1:120)
temp <- seq.Date(from = as.Date("1992/01/01",format = "%Y/%m/%d"), by = "month", length.out = 120)
PrecCMR = trim(mask(preccmrts, cmr))
names(PrecCMR) = temp
writeRaster(PrecCMR, filename ="G:/yuanshuju/world/worldclim_tmax,tmin,prec/tmax/1992-2001/clip/tmax_1992-2001_clip.tiff", names=PrecCMR@ptr[["names"]])
prec1 = stack("G:/yuanshuju/world/worldclim_tmax,tmin,prec/tmax/1992-2001/clip/tmax_1992-2001_clip.tiff")

yearIndices = rep(1:12, 10)
yearIndices
ymc = monthlyComposite(prec1, fun=mean, indices=yearIndices)
tmax_19922001_1 <- subset(ymc,1)
tmax_19922001_2 <- subset(ymc,2)
tmax_19922001_3 <- subset(ymc,3)
tmax_19922001_4 <- subset(ymc,4)
tmax_19922001_5 <- subset(ymc,5)
tmax_19922001_6 <- subset(ymc,6)
tmax_19922001_7 <- subset(ymc,7)
tmax_19922001_8 <- subset(ymc,8)
tmax_19922001_9 <- subset(ymc,9)
tmax_19922001_10 <- subset(ymc,10)
tmax_19922001_11 <- subset(ymc,11)
tmax_19922001_12 <- subset(ymc,12)

writeRaster(tmax_19922001_1, filename ="G:/yuanshuju/world/worldclim_tmax,tmin,prec/tmax/1992-2001/clip/tmax_19922001_1mouth.tif",overwrite=TRUE)
writeRaster(tmax_19922001_2, filename ="G:/yuanshuju/world/worldclim_tmax,tmin,prec/tmax/1992-2001/clip/tmax_19922001_2mouth.tif",overwrite=TRUE)
writeRaster(tmax_19922001_3, filename ="G:/yuanshuju/world/worldclim_tmax,tmin,prec/tmax/1992-2001/clip/tmax_19922001_3mouth.tif",overwrite=TRUE)
writeRaster(tmax_19922001_4, filename ="G:/yuanshuju/world/worldclim_tmax,tmin,prec/tmax/1992-2001/clip/tmax_19922001_4mouth.tif",overwrite=TRUE)
writeRaster(tmax_19922001_5, filename ="G:/yuanshuju/world/worldclim_tmax,tmin,prec/tmax/1992-2001/clip/tmax_19922001_5mouth.tif",overwrite=TRUE)
writeRaster(tmax_19922001_6, filename ="G:/yuanshuju/world/worldclim_tmax,tmin,prec/tmax/1992-2001/clip/tmax_19922001_6mouth.tif",overwrite=TRUE)
writeRaster(tmax_19922001_7, filename ="G:/yuanshuju/world/worldclim_tmax,tmin,prec/tmax/1992-2001/clip/tmax_19922001_7mouth.tif",overwrite=TRUE)
writeRaster(tmax_19922001_8, filename ="G:/yuanshuju/world/worldclim_tmax,tmin,prec/tmax/1992-2001/clip/tmax_19922001_8mouth.tif",overwrite=TRUE)
writeRaster(tmax_19922001_9, filename ="G:/yuanshuju/world/worldclim_tmax,tmin,prec/tmax/1992-2001/clip/tmax_19922001_9mouth.tif",overwrite=TRUE)
writeRaster(tmax_19922001_10, filename ="G:/yuanshuju/world/worldclim_tmax,tmin,prec/tmax/1992-2001/clip/tmax_19922001_10mouth.tif",overwrite=TRUE)
writeRaster(tmax_19922001_11, filename ="G:/yuanshuju/world/worldclim_tmax,tmin,prec/tmax/1992-2001/clip/tmax_19922001_11mouth.tif",overwrite=TRUE)
writeRaster(tmax_19922001_12, filename ="G:/yuanshuju/world/worldclim_tmax,tmin,prec/tmax/1992-2001/clip/tmax_19922001_12mouth.tif",overwrite=TRUE)

rm(list = ls())
library('raster')
library('sp')
library(dismo)
library(terra)
library(gimms)
library(tidyverse)

prec_merge <- list.files(path = "G:/yuanshuju/world/worldclim_tmax,tmin,prec/tmax/2002-2011", pattern = "*.tif", 
                         full.names = TRUE, recursive = TRUE)
prec_merge_1 <- stack(prec_merge)
writeRaster(prec_merge_1, filename = "G:/yuanshuju/world/worldclim_tmax,tmin,prec/tmax/2002-2011/merge/wc2.1_tmax_2002_2011.tif",overwrite=TRUE)

prec19821991 = rast("G:/yuanshuju/world/worldclim_tmax,tmin,prec/tmax/2002-2011/merge/wc2.1_tmax_2002_2011.tif")
cmr = vect("G:/yuanshuju/occs/Fall webworm/china/boundary/china/china.shp")

preccmrts = terra::subset(prec19821991, 1:120)
temp <- seq.Date(from = as.Date("2002/01/01",format = "%Y/%m/%d"), by = "month", length.out = 120)
PrecCMR = trim(mask(preccmrts, cmr))
names(PrecCMR) = temp
writeRaster(PrecCMR, filename ="G:/yuanshuju/world/worldclim_tmax,tmin,prec/tmax/2002-2011/clip/tmax_2002_2011_clip.tiff", names=PrecCMR@ptr[["names"]])
prec1 = stack("G:/yuanshuju/world/worldclim_tmax,tmin,prec/tmax/2002-2011/clip/tmax_2002_2011_clip.tiff")

yearIndices = rep(1:12, 10)
yearIndices
ymc = monthlyComposite(prec1, fun=mean, indices=yearIndices)
tmax_20022011_1 <- subset(ymc,1)
tmax_20022011_2 <- subset(ymc,2)
tmax_20022011_3 <- subset(ymc,3)
tmax_20022011_4 <- subset(ymc,4)
tmax_20022011_5 <- subset(ymc,5)
tmax_20022011_6 <- subset(ymc,6)
tmax_20022011_7 <- subset(ymc,7)
tmax_20022011_8 <- subset(ymc,8)
tmax_20022011_9 <- subset(ymc,9)
tmax_20022011_10 <- subset(ymc,10)
tmax_20022011_11 <- subset(ymc,11)
tmax_20022011_12 <- subset(ymc,12)

writeRaster(tmax_20022011_1, filename ="G:/yuanshuju/world/worldclim_tmax,tmin,prec/tmax/2002-2011/clip/tmax_20022011_1mouth.tif",overwrite=TRUE)
writeRaster(tmax_20022011_2, filename ="G:/yuanshuju/world/worldclim_tmax,tmin,prec/tmax/2002-2011/clip/tmax_20022011_2mouth.tif",overwrite=TRUE)
writeRaster(tmax_20022011_3, filename ="G:/yuanshuju/world/worldclim_tmax,tmin,prec/tmax/2002-2011/clip/tmax_20022011_3mouth.tif",overwrite=TRUE)
writeRaster(tmax_20022011_4, filename ="G:/yuanshuju/world/worldclim_tmax,tmin,prec/tmax/2002-2011/clip/tmax_20022011_4mouth.tif",overwrite=TRUE)
writeRaster(tmax_20022011_5, filename ="G:/yuanshuju/world/worldclim_tmax,tmin,prec/tmax/2002-2011/clip/tmax_20022011_5mouth.tif",overwrite=TRUE)
writeRaster(tmax_20022011_6, filename ="G:/yuanshuju/world/worldclim_tmax,tmin,prec/tmax/2002-2011/clip/tmax_20022011_6mouth.tif",overwrite=TRUE)
writeRaster(tmax_20022011_7, filename ="G:/yuanshuju/world/worldclim_tmax,tmin,prec/tmax/2002-2011/clip/tmax_20022011_7mouth.tif",overwrite=TRUE)
writeRaster(tmax_20022011_8, filename ="G:/yuanshuju/world/worldclim_tmax,tmin,prec/tmax/2002-2011/clip/tmax_20022011_8mouth.tif",overwrite=TRUE)
writeRaster(tmax_20022011_9, filename ="G:/yuanshuju/world/worldclim_tmax,tmin,prec/tmax/2002-2011/clip/tmax_20022011_9mouth.tif",overwrite=TRUE)
writeRaster(tmax_20022011_10, filename ="G:/yuanshuju/world/worldclim_tmax,tmin,prec/tmax/2002-2011/clip/tmax_20022011_10mouth.tif",overwrite=TRUE)
writeRaster(tmax_20022011_11, filename ="G:/yuanshuju/world/worldclim_tmax,tmin,prec/tmax/2002-2011/clip/tmax_20022011_11mouth.tif",overwrite=TRUE)
writeRaster(tmax_20022011_12, filename ="G:/yuanshuju/world/worldclim_tmax,tmin,prec/tmax/2002-2011/clip/tmax_20022011_12mouth.tif",overwrite=TRUE)


##Maxent optimization
rm(list = ls())
library(ENMeval)
library(dismo)
library(raster)
library(sp)
library(rgdal)

# Read the environmental variable data (assumed to be in GeoTIFF format)
env_vars <- stack(list.files(path = "F:/SCI3/red/tif", pattern = "*.tif$", full.names = TRUE))

# Read the species distribution data (assumed to be in CSV format, including longitude and latitude)
species_data <- read.csv("Red.csv")

# Create a SpatialPoints object
coords <- species_data[, c("x", "y")]
species_points <- SpatialPoints(coords, proj4string = CRS(proj4string(env_vars)))

# Generate background points (assuming the background points are randomly generated)
background_points <- randomPoints(env_vars, n = 10000)  # 10,000 is the number of background points.

# Convert the background points to a data.frame
background_points_df <- as.data.frame(background_points)

# Convert the data into a SpatialPointsDataFrame
species_data_df <- as.data.frame(species_points)
species_data_df$presence <- 1
background_data_df <- cbind(background_points_df, presence = 0)
training_data <- rbind(species_data_df, background_data_df)

# Convert the training data into a SpatialPointsDataFrame
coordinates(training_data) <- ~x+y
proj4string(training_data) <- proj4string(env_vars)

# Define the parameter settings of the MaxEnt model
# The range of feature type combinations and regularization parameters
factors_list <- c("L", "LQ", "LH", "LP", "LT", "LQH", "LQP", "LQT", "LHP", "LHT", "LPT", "LQHP", "LQHT", "LHPT", "LQPT", "QHPT", "Q", "QH", "QP", "QT", "QHP", "QHT", "QPT", "H", "HP", "HT", "HPT", "PT", "P", "T", "LQHPT")
regularization_values <- (1:5)

# Define the parameter settings of the MaxEnt model
# The range of feature type combinations and regularization parameters
factors_list <- c("L", "LQ")
regularization_values <- (1:5)

# Run ENMeval to optimize the MaxEnt model
results <- ENMevaluate(
  occs = species_points,           # Species occurrence site
  envs = env_vars,                 # environment variable
  bg = background_points,          # Background point
  algorithm = 'maxent',            # Use the MaxEnt model
  partitions = 'randomkfold',      # Use random K-fold cross-validation
  tune.args = list(
    fc = factors_list,             # Feature type
    rm = regularization_values     # regularization parameter
  )
)

# View the assessment results
summary(results)
