# Supplementary material for: Potential Geographic Distribution and Suitable Area of Three Species of Diabrotica (Coleoptera: Chrysomelidae) Beetles in Corn-Planting Regions of China
Source: Insects. 2025 Oct 20;16(10):1072. doi: 10.3390/insects16101072 (PMC12563928; doi:10.3390/insects16101072)
Supplement: Supplementary file 1 [file insects-16-01072-s001.zip › Dataset S1 Cleaned occurrence records with full metadata(1).xlsx]

## Sheet: Diabrotica barberi
species	lon	lat
Diabrotica barberi	-73.9865	45.3733
Diabrotica barberi	-73.8767	45.4876
Diabrotica barberi	-82.6666	39.9931
Diabrotica barberi	-72.151	45.2625
Diabrotica barberi	-64.3469	45.5024
Diabrotica barberi	-96.7543	40.9978
Diabrotica barberi	-96.6424	40.8742
Diabrotica barberi	-73.5576	45.5608
Diabrotica barberi	-90.5693	41.5449
Diabrotica barberi	-71.8462	41.9501
Diabrotica barberi	-79.8491	43.3149
Diabrotica barberi	-96.1674	41.1547
Diabrotica barberi	-95.3153	40.2024
Diabrotica barberi	-72.678	42.3213
Diabrotica barberi	-93.1451	44.9637
Diabrotica barberi	-91.6656	41.9779
Diabrotica barberi	-93.9547	41.5367
Diabrotica barberi	-76.5296	44.2336
Diabrotica barberi	-88.2983	44.2991
Diabrotica barberi	-96.6652	40.8307
Diabrotica barberi	-91.6857	41.8875
Diabrotica barberi	-90.6323	41.5127
Diabrotica barberi	-80.2906	43.2982
Diabrotica barberi	-72.0363	45.1628
Diabrotica barberi	-98.0702	43.9547
Diabrotica barberi	-90.6911	41.5216
Diabrotica barberi	-93.5758	45.295
Diabrotica barberi	-92.0876	41.4348
Diabrotica barberi	-93.67	42.1063
Diabrotica barberi	-75.6694	45.4231
Diabrotica barberi	-92.7781	44.9946
Diabrotica barberi	-95.9004	45.5912
Diabrotica barberi	-95.8864	41.1743
Diabrotica barberi	-96.7641	40.9387
Diabrotica barberi	-94.7326	43.6619
Diabrotica barberi	-72.4948	46.1801
Diabrotica barberi	-90.9889	41.4107
Diabrotica barberi	-91.4916	45.1036
Diabrotica barberi	-88.2906	43.9217
Diabrotica barberi	-98.5471	45.647
Diabrotica barberi	-101	46.9221
Diabrotica barberi	-81.854	42.2849
Diabrotica barberi	-88.0369	44.4667
Diabrotica barberi	-88.5416	43.4838
Diabrotica barberi	-90.1817	41.3415
Diabrotica barberi	-75.0608	42.4697
Diabrotica barberi	-73.6072	45.5956
Diabrotica barberi	-94.1223	43.2623
Diabrotica barberi	-96.0449	41.3872
Diabrotica barberi	-73.5778	45.4406
Diabrotica barberi	-91.0812	43.8991
Diabrotica barberi	-92.7892	44.9368
Diabrotica barberi	-93.6519	42.6269
Diabrotica barberi	-89.2291	43.4036
Diabrotica barberi	-93.3589	41.596
Diabrotica barberi	-94.4602	41.2943
Diabrotica barberi	-96.6458	40.6879
Diabrotica barberi	-95.9127	40.836
Diabrotica barberi	-93.2404	41.5552
Diabrotica barberi	-92.236	41.9596
Diabrotica barberi	-96.6109	40.6209
Diabrotica barberi	-93.2827	41.5924
Diabrotica barberi	-91.5328	42.6009
Diabrotica barberi	-96.5625	40.8455
Diabrotica barberi	-96.263	45.0539
Diabrotica barberi	-87.8844	43.416
Diabrotica barberi	-96.7765	44.2694
Diabrotica barberi	-92.9438	44.8277
Diabrotica barberi	-96.7882	44.0297
Diabrotica barberi	-63.7681	46.411
Diabrotica barberi	-95.5193	45.5333
Diabrotica barberi	-93.3747	44.9391
Diabrotica barberi	-93.6141	41.5976
Diabrotica barberi	-93.1009	44.3616
Diabrotica barberi	-89.2297	43.1748
Diabrotica barberi	-92.7067	41.4628
Diabrotica barberi	-92.8273	41.2514
Diabrotica barberi	-80.4222	43.4221
Diabrotica barberi	-69.9996	47.4523
Diabrotica barberi	-80.3786	43.2795
Diabrotica barberi	-92.7954	44.833
Diabrotica barberi	-89.068	41.3766
Diabrotica barberi	-92.5366	45.123
Diabrotica barberi	-92.2997	42.2769
Diabrotica barberi	-98.6164	43.7096
Diabrotica barberi	-93.2751	45.2234
Diabrotica barberi	-71.3423	46.7103
Diabrotica barberi	-75.9083	39.8801
Diabrotica barberi	-100.639	46.625
Diabrotica barberi	-83.2222	41.4116
Diabrotica barberi	-89.171	42.3126
Diabrotica barberi	-89.9707	44.7155
Diabrotica barberi	-81.8797	42.4395
Diabrotica barberi	-93.2081	44.3874
Diabrotica barberi	-80.5363	43.4378
Diabrotica barberi	-73.7711	45.4526
Diabrotica barberi	-73.2375	44.9087
Diabrotica barberi	-63.7769	46.2583
Diabrotica barberi	-86.7378	41.5938
Diabrotica barberi	-96.5819	44.8666
Diabrotica barberi	-96.7433	47.031
Diabrotica barberi	-93.0885	43.9923
Diabrotica barberi	-93.3948	41.68
Diabrotica barberi	-65.2025	45.7579
Diabrotica barberi	-64.3659	45.8957
Diabrotica barberi	-72.9436	44.8973
Diabrotica barberi	-93.6243	42.1571
Diabrotica barberi	-72.8925	45.8195
Diabrotica barberi	-96.7331	46.8447
Diabrotica barberi	-70.8742	46.938
Diabrotica barberi	-73.9889	45.5593
Diabrotica barberi	-83.213	40.0844
Diabrotica barberi	-89.0515	43.6977
Diabrotica barberi	-97.2238	49.8693
Diabrotica barberi	-88.4708	42.7246
Diabrotica barberi	-81.3341	43.075
Diabrotica barberi	-95.9029	36.2245
Diabrotica barberi	-93.7379	44.6024
Diabrotica barberi	-93.1675	43.1523
Diabrotica barberi	-90.9217	40.99
Diabrotica barberi	-96.7309	40.8233
Diabrotica barberi	-94.3281	41.5765
Diabrotica barberi	-88.1096	44.591
Diabrotica barberi	-74.0953	45.1113
Diabrotica barberi	-88.9698	40.5013
Diabrotica barberi	-74.604	45.0731
Diabrotica barberi	-94.5213	44.3265
Diabrotica barberi	-96.5281	40.8071
Diabrotica barberi	-81.2353	42.9365
Diabrotica barberi	-91.877	41.765
Diabrotica barberi	-88.4717	42.1276
Diabrotica barberi	-96.7621	46.9122
Diabrotica barberi	-91.2536	43.1742
Diabrotica barberi	-88.8924	42.3291
Diabrotica barberi	-93.7692	44.4975
Diabrotica barberi	-92.0818	43.327
Diabrotica barberi	-96.5633	45.4578
Diabrotica barberi	-89.1511	42.2411
Diabrotica barberi	-95.6981	44.2638
Diabrotica barberi	-96.1885	40.3722
Diabrotica barberi	-73.2307	45.636
Diabrotica barberi	-81.2446	43.0067
Diabrotica barberi	-76.6132	42.4765
Diabrotica barberi	-75.7281	45.3078
Diabrotica barberi	-89.1301	42.0784
Diabrotica barberi	-74.526	45.2331
Diabrotica barberi	-93.0562	44.3939
Diabrotica barberi	-97.8983	42.4557
Diabrotica barberi	-96.672	46.9205
Diabrotica barberi	-93.215	44.9305
Diabrotica barberi	-93.1586	43.9208
Diabrotica barberi	-75.1674	45.2275
Diabrotica barberi	-93.6136	44.7183
Diabrotica barberi	-95.6433	39.9424
Diabrotica barberi	-89.2602	43.1159
Diabrotica barberi	-73.2966	45.4554
Diabrotica barberi	-88.9841	42.5056
Diabrotica barberi	-89.0345	40.7712
Diabrotica barberi	-93.3343	44.8915
Diabrotica barberi	-73.8033	45.5053
Diabrotica barberi	-93.0639	43.188
Diabrotica barberi	-88.1558	42.7711
Diabrotica barberi	-73.2277	41.499
Diabrotica barberi	-89.3048	43.3429
Diabrotica barberi	-79.8621	43.2446
Diabrotica barberi	-90.1157	41.2025
Diabrotica barberi	-88.3535	42.3382
Diabrotica barberi	-88.643	41.7736
Diabrotica barberi	-87.8594	42.5721
Diabrotica barberi	-96.8138	44.6601
Diabrotica barberi	-88.5356	42.582
Diabrotica barberi	-75.6839	45.2725
Diabrotica barberi	-96.1744	43.0819
Diabrotica barberi	-71.3501	46.776
Diabrotica barberi	-79.9676	44.2245
Diabrotica barberi	-88.0996	41.9173
Diabrotica barberi	-79.9886	43.2183
Diabrotica barberi	-76.1305	41.0714
Diabrotica barberi	-88.5233	42.0976
Diabrotica barberi	-96.8511	40.7364
Diabrotica barberi	-89.3922	41.8413
Diabrotica barberi	-93.2325	44.7961
Diabrotica barberi	-93.3194	44.9878
Diabrotica barberi	-91.2053	41.9864
Diabrotica barberi	-90.7622	41.4883
Diabrotica barberi	-73.7616	45.3925
Diabrotica barberi	-74.3547	45.14
Diabrotica barberi	-88.1274	42.6445
Diabrotica barberi	-88.2983	42.7191
Diabrotica barberi	-90.6775	42.5958
Diabrotica barberi	-74.0628	45.4127
Diabrotica barberi	-65.2718	47.0047
Diabrotica barberi	-93.9528	41.6596
Diabrotica barberi	-75.1401	45.3599
Diabrotica barberi	-75.2067	45.1649
Diabrotica barberi	-93.6111	42.0367
Diabrotica barberi	-86.7754	40.4329
Diabrotica barberi	-92.4645	42.4836
Diabrotica barberi	-92.9013	44.8818
Diabrotica barberi	-91.6897	42.0197
Diabrotica barberi	-90.6117	41.5834
Diabrotica barberi	-75.7886	45.2268
Diabrotica barberi	-96.0636	46.2604
Diabrotica barberi	-91.6086	41.696
Diabrotica barberi	-89.601	42.2628
Diabrotica barberi	-89.3454	41.9225
Diabrotica barberi	-92.4748	43.4077
Diabrotica barberi	-81.8612	41.387
Diabrotica barberi	-88.2335	41.592
Diabrotica barberi	-89.7373	40.738
Diabrotica barberi	-94.8753	40.3537
Diabrotica barberi	-94.0998	41.2287
Diabrotica barberi	-81.8796	43.2391
Diabrotica barberi	-83.8349	41.572
Diabrotica barberi	-80.8185	43.0554
Diabrotica barberi	-75.1663	45.4075
Diabrotica barberi	-91.5901	41.9635
Diabrotica barberi	-72.6203	45.188
Diabrotica barberi	-91.5089	41.6699
Diabrotica barberi	-88.9088	42.258
Diabrotica barberi	-89.647	43.114
Diabrotica barberi	-93.321	43.6302
Diabrotica barberi	-96.9328	42.7737
Diabrotica barberi	-73.2246	46.5361
Diabrotica barberi	-96.2087	46.6887
Diabrotica barberi	-83.0051	40.229
Diabrotica barberi	-93.6452	43.2217
Diabrotica barberi	-79.9293	43.2362
Diabrotica barberi	-71.0339	46.7841
Diabrotica barberi	-71.66	45.4827
Diabrotica barberi	-79.7694	43.6895
Diabrotica barberi	-92.3826	43.4385
Diabrotica barberi	-94.2263	42.4138
Diabrotica barberi	-88.8606	41.9335
Diabrotica barberi	-72.1321	45.214
Diabrotica barberi	-76.954	40.1854
Diabrotica barberi	-75.0543	45.2
Diabrotica barberi	-90.0624	42.2405
Diabrotica barberi	-88.5558	39.9059
Diabrotica barberi	-73.9571	40.7938
Diabrotica barberi	-92.7092	45.3806
Diabrotica barberi	-96.1882	43.7165
Diabrotica barberi	-97.0686	44.3511
Diabrotica barberi	-80.5823	43.006
Diabrotica barberi	-103.749	44.3526
Diabrotica barberi	-80.9033	43.075
Diabrotica barberi	-82.6526	40.2185
Diabrotica barberi	-86.0591	41.6437
Diabrotica barberi	-95.9672	46.2934
Diabrotica barberi	-91.2557	43.9776
Diabrotica barberi	-89.5473	43.2833
Diabrotica barberi	-96.7872	44.3235
Diabrotica barberi	-89.2897	42.3053
Diabrotica barberi	-66.9288	44.8747
Diabrotica barberi	-75.6437	41.4016
Diabrotica barberi	-88.7257	41.8332
Diabrotica barberi	-89.3225	43.0818
Diabrotica barberi	-92.7794	44.323
Diabrotica barberi	-92.4757	44.0106
Diabrotica barberi	-97.9499	50.381
Diabrotica barberi	-88.266	42.18
Diabrotica barberi	-89.1923	43.2476
Diabrotica barberi	-92.0561	43.1631
Diabrotica barberi	-91.9485	43.3762
Diabrotica barberi	-89.4907	43.1223
Diabrotica barberi	-92.121	43.1607
Diabrotica barberi	-88.3013	42.7949
Diabrotica barberi	-89.2922	43.178
Diabrotica barberi	-94.9885	42.2572
Diabrotica barberi	-90.4632	42.7475
Diabrotica barberi	-73.0068	45.6496
Diabrotica barberi	-88.8664	42.3921
Diabrotica barberi	-75.5826	45.3205
Diabrotica barberi	-90.3642	42.8083
Diabrotica barberi	-88.131	42.5261
Diabrotica barberi	-88.3806	43.7868
Diabrotica barberi	-72.9735	45.6078
Diabrotica barberi	-95.0651	41.9091
Diabrotica barberi	-89.3227	40.0617
Diabrotica barberi	-83.7311	42.0286
Diabrotica barberi	-72.5891	46.3068
Diabrotica barberi	-95.5806	41.5089
Diabrotica barberi	-82.614	41.419
Diabrotica barberi	-73.6732	45.5153
Diabrotica barberi	-88.1499	44.3286
Diabrotica barberi	-91.7957	43.3148
Diabrotica barberi	-79.1505	41.8714
Diabrotica barberi	-92.8496	43.8773
Diabrotica barberi	-88.1819	42.9406
Diabrotica barberi	-89.4629	41.9109
Diabrotica barberi	-71.8865	46.6885
Diabrotica barberi	-88.4925	41.8314
Diabrotica barberi	-73.5704	44.5725
Diabrotica barberi	-89.3845	43.0768
Diabrotica barberi	-81.3248	43.1217
Diabrotica barberi	-83.5039	40.6717
Diabrotica barberi	-73.2544	45.5373
Diabrotica barberi	-88.961	43.004
Diabrotica barberi	-81.7522	43.3115
Diabrotica barberi	-95.3699	39.8508
Diabrotica barberi	-93.5205	44.4895
Diabrotica barberi	-87.8943	43.0668
Diabrotica barberi	-75.2455	45.2707
Diabrotica barberi	-74.3882	42.6835
Diabrotica barberi	-91.5974	43.9996
Diabrotica barberi	-60.2721	46.273
Diabrotica barberi	-89.389	40.7054
Diabrotica barberi	-72.188	43.8062
Diabrotica barberi	-96.6792	43.4941
Diabrotica barberi	-73.4082	45.4816
Diabrotica barberi	-89.0068	42.7687
Diabrotica barberi	-88.8019	42.124
Diabrotica barberi	-72.5376	46.4715
Diabrotica barberi	-62.6491	45.5551
Diabrotica barberi	-90.3792	38.6257
Diabrotica barberi	-92.4018	44.0458
Diabrotica barberi	-91.807	43.3822
Diabrotica barberi	-73.052	45.15
Diabrotica barberi	-83.4256	41.3173
Diabrotica barberi	-88.7394	43.1853
Diabrotica barberi	-96.7935	43.5761
Diabrotica barberi	-93.8835	41.7104
Diabrotica barberi	-73.1957	45.1378
Diabrotica barberi	-65.4713	45.7095
Diabrotica barberi	-81.6752	40.7855
Diabrotica barberi	-88.1004	41.7816
Diabrotica barberi	-73.4417	45.6511
Diabrotica barberi	-88.5037	42.8632
Diabrotica barberi	-76.6889	39.4177
Diabrotica barberi	-75.0356	40.3017
Diabrotica barberi	-87.8198	41.9417
Diabrotica barberi	-95.8934	39.9113
Diabrotica barberi	-80.7405	43.1158
Diabrotica barberi	-93.2818	44.2902
Diabrotica barberi	-91.2264	43.8224
Diabrotica barberi	-88.6859	41.9773
Diabrotica barberi	-88.7081	42.0666
Diabrotica barberi	-76.4578	42.4729
Diabrotica barberi	-88.1548	41.8177
Diabrotica barberi	-93.9416	44.1717
Diabrotica barberi	-64.2541	45.7282
Diabrotica barberi	-89.0513	42.2818
Diabrotica barberi	-90.3718	38.4053
Diabrotica barberi	-89.3371	41.2412
Diabrotica barberi	-88.2441	42.9644
Diabrotica barberi	-92.5916	44.5516
Diabrotica barberi	-88.3631	42.6511
Diabrotica barberi	-89.4627	43.0242
Diabrotica barberi	-75.2783	42.9702
Diabrotica barberi	-84.8754	40.8003
Diabrotica barberi	-73.1426	44.5001
Diabrotica barberi	-71.2452	46.8499
Diabrotica barberi	-75.228	45.2108
Diabrotica barberi	-72.6028	46.3967
Diabrotica barberi	-88.2686	44.9145
Diabrotica barberi	-93.3412	45.0998
Diabrotica barberi	-89.78	42.2546
Diabrotica barberi	-75.8242	45.3447
Diabrotica barberi	-81.8165	43.2508
Diabrotica barberi	-80.977	43.3592
Diabrotica barberi	-88.7776	41.9415
Diabrotica barberi	-97.1531	49.8944
Diabrotica barberi	-80.1032	44.4703
Diabrotica barberi	-89.2966	43.0073
Diabrotica barberi	-80.6287	43.4349
Diabrotica barberi	-97.0152	42.2414
Diabrotica barberi	-89.443	43.235
Diabrotica barberi	-88.8181	43.1008
Diabrotica barberi	-79.9056	43.2869
Diabrotica barberi	-75.4687	40.8542
Diabrotica barberi	-72.496	44.2871
Diabrotica barberi	-87.7231	42.0829
Diabrotica barberi	-93.7466	45.1164
Diabrotica barberi	-80.3008	42.8317
Diabrotica barberi	-63.1381	46.2561
Diabrotica barberi	-84.9947	44.4391
Diabrotica barberi	-73.0042	44.8125
Diabrotica barberi	-96.6398	41.0574
Diabrotica barberi	-72.5124	46.32
Diabrotica barberi	-92.8026	44.5432
Diabrotica barberi	-89.7021	41.1774
Diabrotica barberi	-94.8776	43.4152
Diabrotica barberi	-93.7451	45.0629
Diabrotica barberi	-95.4514	41.1237
Diabrotica barberi	-94.5728	41.4974
Diabrotica barberi	-64.7702	46.1419
Diabrotica barberi	-96.5473	44.5583
Diabrotica barberi	-93.7408	45.8531
Diabrotica barberi	-70.8335	46.8814
Diabrotica barberi	-94.74	41.2495
Diabrotica barberi	-93.5711	42.0934
Diabrotica barberi	-97.2332	46.8887
Diabrotica barberi	-94.8236	43.8476
Diabrotica barberi	-74.2086	45.334
Diabrotica barberi	-89.006	41.3192
Diabrotica barberi	-92.4562	42.4064
Diabrotica barberi	-85.877	41.9967
Diabrotica barberi	-94.3764	45.5582
Diabrotica barberi	-64.9862	45.6025
Diabrotica barberi	-95.6954	45.6446
Diabrotica barberi	-88.7834	40.6414
Diabrotica barberi	-93.4774	45.1658
Diabrotica barberi	-82.5788	39.9564
Diabrotica barberi	-88.9909	41.2398
Diabrotica barberi	-80.5769	43.1799
Diabrotica barberi	-91.6239	41.7648
Diabrotica barberi	-93.8697	41.5972
Diabrotica barberi	-73.4969	45.6927
Diabrotica barberi	-89.4273	43.29
Diabrotica barberi	-88.1171	42.4662
Diabrotica barberi	-88.94	42.3591
Diabrotica barberi	-93.8162	45.1679
Diabrotica barberi	-88.8117	42.9619
Diabrotica barberi	-93.1542	44.4649
Diabrotica barberi	-81.5503	42.5536
Diabrotica barberi	-75.6269	40.4455
Diabrotica barberi	-75.6491	45.3589
Diabrotica barberi	-93.7514	41.7701
Diabrotica barberi	-94.0084	41.3324
Diabrotica barberi	-91.3066	43.847
Diabrotica barberi	-90.6984	42.5462
Diabrotica barberi	-92.6388	44.9124
Diabrotica barberi	-79.2047	43.9025
Diabrotica barberi	-84.7673	39.5894
Diabrotica barberi	-93.1206	41.6561
Diabrotica barberi	-88.998	42.391
Diabrotica barberi	-75.4699	45.4554
Diabrotica barberi	-73.6886	45.4413
Diabrotica barberi	-90.7347	41.3116
Diabrotica barberi	-73.0329	44.8595
Diabrotica barberi	-88.1385	41.6991
Diabrotica barberi	-90.6674	42.0775
Diabrotica barberi	-88.4383	43.0179
Diabrotica barberi	-88.3825	41.9197
Diabrotica barberi	-88.6531	43.572
Diabrotica barberi	-90.6356	42.4614
Diabrotica barberi	-88.3536	42.0133
Diabrotica barberi	-96.1963	42.7346
Diabrotica barberi	-96.6712	40.7811
Diabrotica barberi	-91.518	41.6255
Diabrotica barberi	-91.2131	43.7717
Diabrotica barberi	-88.352	42.2184
Diabrotica barberi	-88.9065	43.086
Diabrotica barberi	-75.2541	40.6842
Diabrotica barberi	-73.2091	44.4816
Diabrotica barberi	-100.939	47.1295
Diabrotica barberi	-79.8652	43.3589
Diabrotica barberi	-88.4812	42.3025
Diabrotica barberi	-71.2701	46.7844
Diabrotica barberi	-98.2159	44.2921
Diabrotica barberi	-77.9267	42.0916
Diabrotica barberi	-75.3488	45.2596
Diabrotica barberi	-93.2792	44.0128
Diabrotica barberi	-73.2742	44.3907
Diabrotica barberi	-88.1752	40.0933
Diabrotica barberi	-92.382	42.4608
Diabrotica barberi	-73.9383	45.4307
Diabrotica barberi	-74.767	45.0158
Diabrotica barberi	-90.3824	42.3206
Diabrotica barberi	-96.0792	43.1717
Diabrotica barberi	-73.495	44.8873
Diabrotica barberi	-92.972	44.9742
Diabrotica barberi	-94.3251	41.7305
Diabrotica barberi	-97.2251	49.8204
Diabrotica barberi	-68.6529	44.9034
Diabrotica barberi	-67.0306	45.4662
Diabrotica barberi	-91.2929	46.6225
Diabrotica barberi	-80.3469	41.0006
Diabrotica barberi	-88.0156	43.0667
Diabrotica barberi	-73.2603	41.4602
Diabrotica barberi	-93.6994	41.9986
Diabrotica barberi	-91.4148	41.9165
Diabrotica barberi	-84.2907	40.4148
Diabrotica barberi	-64.6223	45.0874
Diabrotica barberi	-97.7162	44.1696
Diabrotica barberi	-80.815	44.233
Diabrotica barberi	-98.2992	45.6982
Diabrotica barberi	-96.4309	45.1822
Diabrotica barberi	-96.551	45.8357
Diabrotica barberi	-89.0314	40.6385
Diabrotica barberi	-73.2376	45.5829
Diabrotica barberi	-74.4019	45.0735
Diabrotica barberi	-72.1992	44.8099
Diabrotica barberi	-88.3356	42.2872
Diabrotica barberi	-98.1632	45.5146
Diabrotica barberi	-94.5751	45.6172
Diabrotica barberi	-89.0754	43.1825
Diabrotica barberi	-89.4029	42.4531
Diabrotica barberi	-87.8981	41.1501
Diabrotica barberi	-93.953	44.1086
Diabrotica barberi	-92.9506	44.7519
Diabrotica barberi	-88.0994	41.533
Diabrotica barberi	-91.8529	43.9315
Diabrotica barberi	-72.6175	42.3126
Diabrotica barberi	-89.6814	42.4279
Diabrotica barberi	-83.0505	40.0851
Diabrotica barberi	-87.7897	42.149
Diabrotica barberi	-73.4858	45.3464
Diabrotica barberi	-90.5916	41.6979
Diabrotica barberi	-76.5741	42.5129
Diabrotica barberi	-72.2542	43.7848
Diabrotica barberi	-88.0745	41.8734
Diabrotica barberi	-78.987	44.2124
Diabrotica barberi	-93.1214	44.7996
Diabrotica barberi	-88.0498	41.7365
Diabrotica barberi	-79.3058	42.9138
Diabrotica barberi	-89.0069	41.7232
Diabrotica barberi	-82.3656	42.5937
Diabrotica barberi	-65.8322	45.533
Diabrotica barberi	-88.0109	41.3751
Diabrotica barberi	-89.7519	44.3629
Diabrotica barberi	-76.4249	42.8162
Diabrotica barberi	-96.3416	42.4722
Diabrotica barberi	-93.6844	45.0043
Diabrotica barberi	-98.3228	43.4128
Diabrotica barberi	-89.3233	42.3602
Diabrotica barberi	-96.3299	42.6463
Diabrotica barberi	-74.4787	41.3314
Diabrotica barberi	-89.1662	43.1512
Diabrotica barberi	-73.3459	45.3122
Diabrotica barberi	-71.9902	45.2691
Diabrotica barberi	-73.4232	45.4327
Diabrotica barberi	-73.4416	45.536
Diabrotica barberi	-93.0588	44.6867
Diabrotica barberi	-91.9644	44.1521
Diabrotica barberi	-82.2144	42.4149
Diabrotica barberi	-90.751	40.4362
Diabrotica barberi	-93.0992	44.7482
Diabrotica barberi	-86.7753	41.212
Diabrotica barberi	-94.3567	45.4743
Diabrotica barberi	-88.3179	42.4905
Diabrotica barberi	-93.1951	44.7173
Diabrotica barberi	-93.0084	44.775
Diabrotica barberi	-72.7817	45.141
Diabrotica barberi	-93.0684	44.6009
Diabrotica barberi	-82.6624	40.8378
Diabrotica barberi	-92.9919	44.9172
Diabrotica barberi	-89.6496	41.8277
Diabrotica barberi	-93.565	45.1439
Diabrotica barberi	-75.3772	40.7447
Diabrotica barberi	-82.8762	39.9775
Diabrotica barberi	-89.8223	42.3795
Diabrotica barberi	-76.4905	42.4282
Diabrotica barberi	-73.7711	45.3477
Diabrotica barberi	-73.3842	45.3925
Diabrotica barberi	-81.0658	43.136
Diabrotica barberi	-78.9924	39.674
Diabrotica barberi	-75.2416	45.4433
Diabrotica barberi	-81.2084	43.3865
Diabrotica barberi	-100.774	46.8164
Diabrotica barberi	-92.1011	44.3978
Diabrotica barberi	-81.5347	42.6437
Diabrotica barberi	-73.2937	44.7707
Diabrotica barberi	-72.1172	43.9747
Diabrotica barberi	-97.6883	46.4476
Diabrotica barberi	-89.3629	43.3187
Diabrotica barberi	-96.3507	42.0044
Diabrotica barberi	-87.775	44.2875
Diabrotica barberi	-87.9945	41.2755
Diabrotica barberi	-95.7714	42.9839
Diabrotica barberi	-92.7123	45.0108
Diabrotica barberi	-89.3711	43.0311
Diabrotica barberi	-89.2077	42.2122
Diabrotica barberi	-72.7298	45.3902
Diabrotica barberi	-96.184	43.1482
Diabrotica barberi	-96.2277	42.7927
Diabrotica barberi	-71.2179	46.916
Diabrotica barberi	-96.595	43.5751
Diabrotica barberi	-95.3397	39.745
Diabrotica barberi	-88.0968	41.299
Diabrotica barberi	-70.9696	45.7818
Diabrotica barberi	-71.0115	44.2362
Diabrotica barberi	-71.8489	45.3652
Diabrotica barberi	-71.3231	46.8457
Diabrotica barberi	-64.3404	45.9503
Diabrotica barberi	-90.1188	40.8224
Diabrotica barberi	-75.2419	45.3283
Diabrotica barberi	-83.9845	40.4821
Diabrotica barberi	-66.8212	45.9667
Diabrotica barberi	-91.3945	43.3396
Diabrotica barberi	-75.7171	45.3906
Diabrotica barberi	-89.061	42.9897
Diabrotica barberi	-89.255	42.9474
Diabrotica barberi	-88.6042	43.4739
Diabrotica barberi	-75.4439	45.2053
Diabrotica barberi	-71.1644	46.662
Diabrotica barberi	-79.2978	43.6756
Diabrotica barberi	-76.7582	42.4435
Diabrotica barberi	-89.7029	43.322
Diabrotica barberi	-73.3422	44.7135
Diabrotica barberi	-73.3569	44.8749
Diabrotica barberi	-68.8022	44.9007
Diabrotica barberi	-73.4529	44.6995
Diabrotica barberi	-88.6826	42.72
Diabrotica barberi	-93.2601	44.9658
Diabrotica barberi	-64.5082	46.2316
Diabrotica barberi	-88.7339	41.625
Diabrotica barberi	-89.4921	42.6982
Diabrotica barberi	-90.4291	42.3608
Diabrotica barberi	-79.804	43.7465
Diabrotica barberi	-87.8572	41.8322
Diabrotica barberi	-77.8968	40.7935
Diabrotica barberi	-83.1783	41.1013
Diabrotica barberi	-92.0776	41.5199
Diabrotica barberi	-90.618	40.5582
Diabrotica barberi	-90.2139	44.6668
Diabrotica barberi	-85.3812	42.4066
Diabrotica barberi	-72.843	44.9805
Diabrotica barberi	-72.3357	44.362
Diabrotica barberi	-89.9501	42.3225
Diabrotica barberi	-87.662	44.2822
Diabrotica barberi	-87.9962	41.2012
Diabrotica barberi	-87.5451	44.3062
Diabrotica barberi	-89.5665	43.0759
Diabrotica barberi	-75.5596	45.4303
Diabrotica barberi	-72.4462	43.2596
Diabrotica barberi	-80.564	43.4867
Diabrotica barberi	-92.9365	43.682
Diabrotica barberi	-64.1448	46.1807
Diabrotica barberi	-73.5741	45.5077
Diabrotica barberi	-72.4618	44.3398
Diabrotica barberi	-72.9458	44.4079
Diabrotica barberi	-64.6187	46.3893
Diabrotica barberi	-96.3211	44.0094
Diabrotica barberi	-87.9332	42.4836

## Sheet: Diabrotica virgifera virgifera
species	lon	lat
Diabrotica virgifera virgifera	7.19918	44.7924
Diabrotica virgifera virgifera	17.57	45.43
Diabrotica virgifera virgifera	20.7053	45.8012
Diabrotica virgifera virgifera	16.3423	48.2253
Diabrotica virgifera virgifera	-110.804	32.2175
Diabrotica virgifera virgifera	19.22	50.16
Diabrotica virgifera virgifera	18.9159	46.7063
Diabrotica virgifera virgifera	-105.129	40.1236
Diabrotica virgifera virgifera	17.8402	46.7874
Diabrotica virgifera virgifera	-0.141241	41.4898
Diabrotica virgifera virgifera	19.4236	46.4768
Diabrotica virgifera virgifera	16.5994	51.4791
Diabrotica virgifera virgifera	-104.488	40.6807
Diabrotica virgifera virgifera	-89.3339	43.3064
Diabrotica virgifera virgifera	11.4572	45.6375
Diabrotica virgifera virgifera	16.6918	47.2082
Diabrotica virgifera virgifera	15.4114	46.9624
Diabrotica virgifera virgifera	7.57597	44.8859
Diabrotica virgifera virgifera	9.28712	45.5423
Diabrotica virgifera virgifera	13.5608	43.2678
Diabrotica virgifera virgifera	-99.8819	19.6266
Diabrotica virgifera virgifera	19.0752	47.5433
Diabrotica virgifera virgifera	16.8648	46.801
Diabrotica virgifera virgifera	17.2913	47.3424
Diabrotica virgifera virgifera	21.4109	47.8393
Diabrotica virgifera virgifera	17.8999	46.8523
Diabrotica virgifera virgifera	17.5312	46.8076
Diabrotica virgifera virgifera	18.1453	46.3829
Diabrotica virgifera virgifera	19.0024	47.4316
Diabrotica virgifera virgifera	16.4929	46.9281
Diabrotica virgifera virgifera	18.329	46.0559
Diabrotica virgifera virgifera	19.479	46.4229
Diabrotica virgifera virgifera	18.267	46.1901
Diabrotica virgifera virgifera	17.813	47.3141
Diabrotica virgifera virgifera	17.709	47.4054
Diabrotica virgifera virgifera	19.627	47.4015
Diabrotica virgifera virgifera	17.9462	47.0327
Diabrotica virgifera virgifera	19.1073	47.5932
Diabrotica virgifera virgifera	19.2516	47.51
Diabrotica virgifera virgifera	19.5858	47.9967
Diabrotica virgifera virgifera	18.4099	47.2335
Diabrotica virgifera virgifera	17.8919	46.4697
Diabrotica virgifera virgifera	17.4631	46.921
Diabrotica virgifera virgifera	19.2042	47.4419
Diabrotica virgifera virgifera	18.3775	46.274
Diabrotica virgifera virgifera	19.5911	47.7938
Diabrotica virgifera virgifera	20.7987	46.3811
Diabrotica virgifera virgifera	18.822	47.1545
Diabrotica virgifera virgifera	16.9657	46.9
Diabrotica virgifera virgifera	18.7771	46.9324
Diabrotica virgifera virgifera	21.7102	47.7231
Diabrotica virgifera virgifera	17.0914	46.5278
Diabrotica virgifera virgifera	18.5856	46.1575
Diabrotica virgifera virgifera	21.4805	47.4534
Diabrotica virgifera virgifera	18.9673	47.5481
Diabrotica virgifera virgifera	18.3174	45.803
Diabrotica virgifera virgifera	19.0484	46.6246
Diabrotica virgifera virgifera	20.608	48.4676
Diabrotica virgifera virgifera	17.0781	46.8937
Diabrotica virgifera virgifera	18.6475	45.9447
Diabrotica virgifera virgifera	18.3095	45.9485
Diabrotica virgifera virgifera	18.4597	45.8151
Diabrotica virgifera virgifera	22.7431	48.2342
Diabrotica virgifera virgifera	18.6945	47.1939
Diabrotica virgifera virgifera	18.8121	47.4462
Diabrotica virgifera virgifera	21.2794	47.801
Diabrotica virgifera virgifera	17.5347	47.6023
Diabrotica virgifera virgifera	17.7886	46.3566
Diabrotica virgifera virgifera	21.3724	47.9896
Diabrotica virgifera virgifera	17.8652	46.8998
Diabrotica virgifera virgifera	17.0972	47.1635
Diabrotica virgifera virgifera	17.3398	47.9524
Diabrotica virgifera virgifera	18.2156	46.0858
Diabrotica virgifera virgifera	17.7282	47.2541
Diabrotica virgifera virgifera	18.2176	47.3845
Diabrotica virgifera virgifera	20.403	47.8121
Diabrotica virgifera virgifera	19.6993	47.8517
Diabrotica virgifera virgifera	16.8781	46.8516
Diabrotica virgifera virgifera	16.6434	46.5921
Diabrotica virgifera virgifera	21.1637	47.4391
Diabrotica virgifera virgifera	18.7728	47.79
Diabrotica virgifera virgifera	16.8138	47.056
Diabrotica virgifera virgifera	18.6765	47.2482
Diabrotica virgifera virgifera	21.2918	46.6324
Diabrotica virgifera virgifera	19.1666	47.8322
Diabrotica virgifera virgifera	18.9933	47.8313
Diabrotica virgifera virgifera	19.1471	47.4157
Diabrotica virgifera virgifera	-75.7333	4.75
Diabrotica virgifera virgifera	7.86	48.02
Diabrotica virgifera virgifera	7.58479	45.0247
Diabrotica virgifera virgifera	-122.605	49.5518
Diabrotica virgifera virgifera	15.8081	47.219
Diabrotica virgifera virgifera	15.6953	47.2785
Diabrotica virgifera virgifera	16.1703	48.1808
Diabrotica virgifera virgifera	17.5059	50.3029
Diabrotica virgifera virgifera	-101.618	20.8282
Diabrotica virgifera virgifera	-74.067	39.9563
Diabrotica virgifera virgifera	-83.4195	40.1098
Diabrotica virgifera virgifera	-89.7842	43.2655
Diabrotica virgifera virgifera	-89.6422	43.2175
Diabrotica virgifera virgifera	10.168	45.1049
Diabrotica virgifera virgifera	8.01392	49.5632
Diabrotica virgifera virgifera	13.9123	51.1089
Diabrotica virgifera virgifera	20.0153	46.2388
Diabrotica virgifera virgifera	15.6563	47.2153
Diabrotica virgifera virgifera	16.3507	48.2907
Diabrotica virgifera virgifera	-89.6618	43.3732
Diabrotica virgifera virgifera	-122.286	48.5
Diabrotica virgifera virgifera	-109.366	45.304
Diabrotica virgifera virgifera	17.3522	50.9614
Diabrotica virgifera virgifera	-88.1908	42.2484
Diabrotica virgifera virgifera	-87.699	41.6829
Diabrotica virgifera virgifera	-73.6073	45.5956
Diabrotica virgifera virgifera	30.2361	48.7829
Diabrotica virgifera virgifera	15.6276	46.7329
Diabrotica virgifera virgifera	17.0197	51.2227
Diabrotica virgifera virgifera	21.7475	49.875
Diabrotica virgifera virgifera	10.6711	45.4511
Diabrotica virgifera virgifera	16.5228	48.2155
Diabrotica virgifera virgifera	8.53716	49.0481
Diabrotica virgifera virgifera	6.02702	45.4989
Diabrotica virgifera virgifera	6.5602	45.3588
Diabrotica virgifera virgifera	12.082	45.1358
Diabrotica virgifera virgifera	-104.743	40.3793
Diabrotica virgifera virgifera	-106.318	35.1693
Diabrotica virgifera virgifera	16.1632	48.3047
Diabrotica virgifera virgifera	-110.885	32.2465
Diabrotica virgifera virgifera	-116.898	43.9575
Diabrotica virgifera virgifera	-115.526	43.1154
Diabrotica virgifera virgifera	-105.09	40.6095
Diabrotica virgifera virgifera	-76.3706	42.9917
Diabrotica virgifera virgifera	-123.23	45.227
Diabrotica virgifera virgifera	-73.5047	45.5163
Diabrotica virgifera virgifera	6.33388	45.5244
Diabrotica virgifera virgifera	-85.3723	42.412
Diabrotica virgifera virgifera	-121.902	47.6533
Diabrotica virgifera virgifera	8.33485	48.1289
Diabrotica virgifera virgifera	17.3758	51.5277
Diabrotica virgifera virgifera	14.126	46.6274
Diabrotica virgifera virgifera	-99.0785	40.7163
Diabrotica virgifera virgifera	-86.0028	39.9648
Diabrotica virgifera virgifera	5.48612	46.1354
Diabrotica virgifera virgifera	15.9405	46.9996
Diabrotica virgifera virgifera	-99.1755	19.5981
Diabrotica virgifera virgifera	-89.6185	43.3066
Diabrotica virgifera virgifera	14.348	48.2317
Diabrotica virgifera virgifera	-75.4868	43.2775
Diabrotica virgifera virgifera	17.2747	51.5149
Diabrotica virgifera virgifera	9.63876	45.3665
Diabrotica virgifera virgifera	11.6505	46.7302
Diabrotica virgifera virgifera	-77.4687	39.0726
Diabrotica virgifera virgifera	31.8635	49.1759
Diabrotica virgifera virgifera	15.6426	46.8694
Diabrotica virgifera virgifera	5.13969	45.4272
Diabrotica virgifera virgifera	-122.283	47.7404
Diabrotica virgifera virgifera	-122.956	47.0546
Diabrotica virgifera virgifera	-85.4997	40.9772
Diabrotica virgifera virgifera	-91.8826	46.984
Diabrotica virgifera virgifera	-122.246	48.4115
Diabrotica virgifera virgifera	15.5228	46.6562
Diabrotica virgifera virgifera	25.8914	47.927
Diabrotica virgifera virgifera	16.2306	47.7305
Diabrotica virgifera virgifera	-80.5885	43.1944
Diabrotica virgifera virgifera	-105.127	39.9847
Diabrotica virgifera virgifera	11.6687	44.8725
Diabrotica virgifera virgifera	-73.2541	43.103
Diabrotica virgifera virgifera	24.8261	48.9422
Diabrotica virgifera virgifera	-78.3851	44.3046
Diabrotica virgifera virgifera	-115.691	43.133
Diabrotica virgifera virgifera	-122.089	47.7011
Diabrotica virgifera virgifera	7.45924	47.6107
Diabrotica virgifera virgifera	15.273	47.1551
Diabrotica virgifera virgifera	19.0899	46.4585
Diabrotica virgifera virgifera	-80.0122	44.5333
Diabrotica virgifera virgifera	-73.986	45.5641
Diabrotica virgifera virgifera	8.00946	47.534
Diabrotica virgifera virgifera	15.0359	46.6847
Diabrotica virgifera virgifera	-98.1501	19.1093
Diabrotica virgifera virgifera	8.28774	48.2396
Diabrotica virgifera virgifera	9.72488	47.395
Diabrotica virgifera virgifera	7.70578	47.8763
Diabrotica virgifera virgifera	12.9651	47.9252
Diabrotica virgifera virgifera	7.88795	48.2409
Diabrotica virgifera virgifera	8.29837	48.4673
Diabrotica virgifera virgifera	16.0841	46.9363
Diabrotica virgifera virgifera	-100.386	20.5142
Diabrotica virgifera virgifera	-123.217	44.5526
Diabrotica virgifera virgifera	15.3255	46.9739
Diabrotica virgifera virgifera	-123.564	45.0797
Diabrotica virgifera virgifera	-87.1853	44.9258
Diabrotica virgifera virgifera	5.79672	45.5414
Diabrotica virgifera virgifera	-105.09	40.5406
Diabrotica virgifera virgifera	-79.809	43.326
Diabrotica virgifera virgifera	-78.5845	41.3626
Diabrotica virgifera virgifera	16.6421	50.9666
Diabrotica virgifera virgifera	-123.015	45.0271
Diabrotica virgifera virgifera	15.2707	47.0255
Diabrotica virgifera virgifera	-76.0532	42.7861
Diabrotica virgifera virgifera	-105	39.5253
Diabrotica virgifera virgifera	7.77642	47.9735
Diabrotica virgifera virgifera	11.522	45.5206
Diabrotica virgifera virgifera	-76.1305	41.0714
Diabrotica virgifera virgifera	16.8701	49.1431
Diabrotica virgifera virgifera	15.7475	52.3194
Diabrotica virgifera virgifera	16.4027	48.1912
Diabrotica virgifera virgifera	16.1556	48.2473
Diabrotica virgifera virgifera	16.2221	48.3837
Diabrotica virgifera virgifera	16.6372	48.8077
Diabrotica virgifera virgifera	12.0482	47.7984
Diabrotica virgifera virgifera	8.10833	47.9083
Diabrotica virgifera virgifera	7.81028	48.2601
Diabrotica virgifera virgifera	27.9147	43.2141
Diabrotica virgifera virgifera	10.4108	45.0645
Diabrotica virgifera virgifera	-122.117	47.6601
Diabrotica virgifera virgifera	-106.024	35.0003
Diabrotica virgifera virgifera	-122.902	49.1275
Diabrotica virgifera virgifera	17.5897	49.016
Diabrotica virgifera virgifera	15.8915	48.5542
Diabrotica virgifera virgifera	-82.4353	41.3955
Diabrotica virgifera virgifera	-79.8166	39.5243
Diabrotica virgifera virgifera	12.1239	47.877
Diabrotica virgifera virgifera	4.89894	45.7803
Diabrotica virgifera virgifera	-91.6425	42.019
Diabrotica virgifera virgifera	10.2764	45.4187
Diabrotica virgifera virgifera	7.57748	47.5398
Diabrotica virgifera virgifera	6.4976	45.9192
Diabrotica virgifera virgifera	-122.228	48.5783
Diabrotica virgifera virgifera	-122.302	48.5816
Diabrotica virgifera virgifera	-101.183	20.5471
Diabrotica virgifera virgifera	-105.494	28.2627
Diabrotica virgifera virgifera	15.395	47.0279
Diabrotica virgifera virgifera	18.0288	46.5167
Diabrotica virgifera virgifera	-122.063	49.1315
Diabrotica virgifera virgifera	-71.4665	42.4066
Diabrotica virgifera virgifera	7.76428	47.8106
Diabrotica virgifera virgifera	15.6992	46.7064
Diabrotica virgifera virgifera	14.066	46.3737
Diabrotica virgifera virgifera	-123.917	49.5119
Diabrotica virgifera virgifera	-80.6253	44.1525
Diabrotica virgifera virgifera	-122.977	49.082
Diabrotica virgifera virgifera	13.2362	45.1443
Diabrotica virgifera virgifera	-97.0692	44.3512
Diabrotica virgifera virgifera	-122.914	49.2
Diabrotica virgifera virgifera	-121.876	49.1727
Diabrotica virgifera virgifera	-80.2902	43.2986
Diabrotica virgifera virgifera	-97.833	18.896
Diabrotica virgifera virgifera	9.15094	46.8665
Diabrotica virgifera virgifera	-99.103	23.9418
Diabrotica virgifera virgifera	-77.532	39.3621
Diabrotica virgifera virgifera	6.17295	45.4808
Diabrotica virgifera virgifera	-73.2552	45.5362
Diabrotica virgifera virgifera	-70.0526	47.3358
Diabrotica virgifera virgifera	-89.647	43.114
Diabrotica virgifera virgifera	15.4522	47.0776
Diabrotica virgifera virgifera	-76.6429	42.6175
Diabrotica virgifera virgifera	-88.0497	41.7364
Diabrotica virgifera virgifera	19.5033	47.1625
Diabrotica virgifera virgifera	15.9488	47.1068
Diabrotica virgifera virgifera	13.4196	47.1856
Diabrotica virgifera virgifera	-116.654	43.5653
Diabrotica virgifera virgifera	-122.027	47.1632
Diabrotica virgifera virgifera	-122.118	49.0858
Diabrotica virgifera virgifera	-96.9675	42.7633
Diabrotica virgifera virgifera	-89.4791	42.9767
Diabrotica virgifera virgifera	-111.828	41.7655
Diabrotica virgifera virgifera	-101.432	20.9856
Diabrotica virgifera virgifera	-110.132	31.5461
Diabrotica virgifera virgifera	-96.4602	43.6105
Diabrotica virgifera virgifera	-72.151	45.2625
Diabrotica virgifera virgifera	-121.971	47.6678
Diabrotica virgifera virgifera	26.4976	50.6338
Diabrotica virgifera virgifera	17.1281	51.0907
Diabrotica virgifera virgifera	-78.9709	44.2039
Diabrotica virgifera virgifera	-123.972	45.359
Diabrotica virgifera virgifera	-123.266	44.5855
Diabrotica virgifera virgifera	-122.94	45.045
Diabrotica virgifera virgifera	21.1959	47.1199
Diabrotica virgifera virgifera	11.8359	44.5192
Diabrotica virgifera virgifera	-121.76	49.2388
Diabrotica virgifera virgifera	-95.9908	41.2407
Diabrotica virgifera virgifera	16.5167	48.6257
Diabrotica virgifera virgifera	-87.6189	41.7429
Diabrotica virgifera virgifera	19.1065	47.4826
Diabrotica virgifera virgifera	-105.303	40.1753
Diabrotica virgifera virgifera	15.5268	47.1295
Diabrotica virgifera virgifera	-116.305	43.5331
Diabrotica virgifera virgifera	-106.414	35.1155
Diabrotica virgifera virgifera	11.2641	46.3668
Diabrotica virgifera virgifera	27.8728	47.7758
Diabrotica virgifera virgifera	11.6192	44.7781
Diabrotica virgifera virgifera	5.16841	45.366
Diabrotica virgifera virgifera	18.4331	46.7722
Diabrotica virgifera virgifera	10.6054	45.497
Diabrotica virgifera virgifera	16.8085	47.8297
Diabrotica virgifera virgifera	-109.065	45.1409
Diabrotica virgifera virgifera	18.7273	44.8606
Diabrotica virgifera virgifera	6.00816	45.0986
Diabrotica virgifera virgifera	22.4087	44.7395
Diabrotica virgifera virgifera	9.67651	45.7288
Diabrotica virgifera virgifera	25.5532	45.5848
Diabrotica virgifera virgifera	11.2616	43.243
Diabrotica virgifera virgifera	10.8198	45.3046
Diabrotica virgifera virgifera	-75.2792	42.9699
Diabrotica virgifera virgifera	-101.542	20.31
Diabrotica virgifera virgifera	16.9133	47.7934
Diabrotica virgifera virgifera	12.2889	44.4632
Diabrotica virgifera virgifera	14.4654	46.1063
Diabrotica virgifera virgifera	15.5774	46.9183
Diabrotica virgifera virgifera	-123.496	46.9828
Diabrotica virgifera virgifera	16.7661	47.9172
Diabrotica virgifera virgifera	16.3258	48.0317
Diabrotica virgifera virgifera	15.9472	47.5476
Diabrotica virgifera virgifera	-123.242	45.1655
Diabrotica virgifera virgifera	-105.17	40.3104
Diabrotica virgifera virgifera	19.952	50.0295
Diabrotica virgifera virgifera	-106.082	34.8892
Diabrotica virgifera virgifera	27.7385	50.1375
Diabrotica virgifera virgifera	-87.5918	45.097
Diabrotica virgifera virgifera	11.5694	44.635
Diabrotica virgifera virgifera	-76.0093	39.995
Diabrotica virgifera virgifera	-80.977	43.3592
Diabrotica virgifera virgifera	-89.37	43.0936
Diabrotica virgifera virgifera	18.7783	46.5347
Diabrotica virgifera virgifera	9.84939	46.0305
Diabrotica virgifera virgifera	-106.149	34.8441
Diabrotica virgifera virgifera	-93.2817	44.2902
Diabrotica virgifera virgifera	8.92984	45.8342
Diabrotica virgifera virgifera	-122.145	37.9904
Diabrotica virgifera virgifera	16.3322	48.1761
Diabrotica virgifera virgifera	18.6309	47.3059
Diabrotica virgifera virgifera	16.2879	46.9108
Diabrotica virgifera virgifera	-74.2394	40.5099
Diabrotica virgifera virgifera	15.7111	47.1052
Diabrotica virgifera virgifera	14.1788	46.5887
Diabrotica virgifera virgifera	-87.6877	42.0811
Diabrotica virgifera virgifera	15.9541	47.2742
Diabrotica virgifera virgifera	-93.115	44.7014
Diabrotica virgifera virgifera	-75.946	40.0205
Diabrotica virgifera virgifera	14.5548	47.0608
Diabrotica virgifera virgifera	18.0954	48.3126
Diabrotica virgifera virgifera	-103.424	37.4633
Diabrotica virgifera virgifera	-99.8048	20.6875
Diabrotica virgifera virgifera	10.1856	45.5473
Diabrotica virgifera virgifera	-76.3015	42.3879
Diabrotica virgifera virgifera	11.3949	45.6879
Diabrotica virgifera virgifera	-98.1177	19.0075
Diabrotica virgifera virgifera	-77.2715	40.8623
Diabrotica virgifera virgifera	10.2179	45.368
Diabrotica virgifera virgifera	11.3025	45.6448
Diabrotica virgifera virgifera	10.5837	45.6256
Diabrotica virgifera virgifera	5.81571	45.2215
Diabrotica virgifera virgifera	-114.338	42.415
Diabrotica virgifera virgifera	-119.281	45.8449
Diabrotica virgifera virgifera	-100.711	20.1234
Diabrotica virgifera virgifera	-89.3921	43.035
Diabrotica virgifera virgifera	16.9192	47.8886
Diabrotica virgifera virgifera	-89.9488	43.3378
Diabrotica virgifera virgifera	-78.1655	38.2181
Diabrotica virgifera virgifera	-73.1522	44.4919
Diabrotica virgifera virgifera	-122.255	49.1497
Diabrotica virgifera virgifera	-80.0667	43.3799
Diabrotica virgifera virgifera	18.9745	47.5977
Diabrotica virgifera virgifera	-104.817	40.5387
Diabrotica virgifera virgifera	7.56622	47.8758
Diabrotica virgifera virgifera	-84.4708	42.7108
Diabrotica virgifera virgifera	15.7655	48.3439
Diabrotica virgifera virgifera	-80.1032	44.4706
Diabrotica virgifera virgifera	17.2475	48.184
Diabrotica virgifera virgifera	5.95889	45.438
Diabrotica virgifera virgifera	14.6769	46.0902
Diabrotica virgifera virgifera	-116.855	47.3373
Diabrotica virgifera virgifera	11.779	44.6195
Diabrotica virgifera virgifera	9.70655	45.0039
Diabrotica virgifera virgifera	15.008	46.774
Diabrotica virgifera virgifera	19.6874	48.3141
Diabrotica virgifera virgifera	-73.1957	45.138
Diabrotica virgifera virgifera	-122.134	47.992
Diabrotica virgifera virgifera	-72.6623	46.3958
Diabrotica virgifera virgifera	-101.743	20.4947
Diabrotica virgifera virgifera	-121.909	47.5781
Diabrotica virgifera virgifera	15.391	46.753
Diabrotica virgifera virgifera	-96.2404	33.1691
Diabrotica virgifera virgifera	15.8175	48.8164
Diabrotica virgifera virgifera	-74.2086	45.334
Diabrotica virgifera virgifera	-122.444	48.5302
Diabrotica virgifera virgifera	12.4471	45.8816
Diabrotica virgifera virgifera	-122.131	47.595
Diabrotica virgifera virgifera	-110.691	32.3374
Diabrotica virgifera virgifera	-104.953	40.3425
Diabrotica virgifera virgifera	-102.929	20.4092
Diabrotica virgifera virgifera	15.3421	51.1682
Diabrotica virgifera virgifera	15.464	47.0315
Diabrotica virgifera virgifera	-90.5165	42.479
Diabrotica virgifera virgifera	-74.404	40.9074
Diabrotica virgifera virgifera	-90.7932	42.5412
Diabrotica virgifera virgifera	-73.7933	45.6145
Diabrotica virgifera virgifera	-96.1669	43.1227
Diabrotica virgifera virgifera	-122.958	46.0901
Diabrotica virgifera virgifera	-116.938	44.0269
Diabrotica virgifera virgifera	-109.038	31.891
Diabrotica virgifera virgifera	-88.2183	40.0962
Diabrotica virgifera virgifera	-100.724	20.0402
Diabrotica virgifera virgifera	-83.0948	40.7299
Diabrotica virgifera virgifera	-105.099	39.5472
Diabrotica virgifera virgifera	11.4617	44.8337
Diabrotica virgifera virgifera	16.6132	49.0203
Diabrotica virgifera virgifera	-88.158	41.8128
Diabrotica virgifera virgifera	-106.109	28.6185
Diabrotica virgifera virgifera	11.8951	44.8194
Diabrotica virgifera virgifera	-89.5029	43.1239
Diabrotica virgifera virgifera	10.0343	45.6377
Diabrotica virgifera virgifera	10.6693	43.324
Diabrotica virgifera virgifera	11.6284	45.226
Diabrotica virgifera virgifera	-77.6433	39.572
Diabrotica virgifera virgifera	-84.9538	42.2708
Diabrotica virgifera virgifera	-89.4376	43.0923
Diabrotica virgifera virgifera	10.2338	45.5839
Diabrotica virgifera virgifera	10.2348	45.058
Diabrotica virgifera virgifera	10.3149	44.9053
Diabrotica virgifera virgifera	-96.6686	40.8304
Diabrotica virgifera virgifera	15.856	46.8734
Diabrotica virgifera virgifera	-108.007	32.5225
Diabrotica virgifera virgifera	-88.776	41.8038
Diabrotica virgifera virgifera	-85.6716	40.2468
Diabrotica virgifera virgifera	-75.7032	45.3871
Diabrotica virgifera virgifera	-119.038	45.507
Diabrotica virgifera virgifera	16.0334	48.0323
Diabrotica virgifera virgifera	13.0319	46.0209
Diabrotica virgifera virgifera	-80.463	43.1746
Diabrotica virgifera virgifera	16.373	46.278
Diabrotica virgifera virgifera	-71.9872	43.4213
Diabrotica virgifera virgifera	-77.3433	38.8972
Diabrotica virgifera virgifera	-73.9529	40.7948
Diabrotica virgifera virgifera	-79.15	41.871
Diabrotica virgifera virgifera	-74.4019	45.0735
Diabrotica virgifera virgifera	-72.7307	44.4815
Diabrotica virgifera virgifera	-75.2651	41.1842
Diabrotica virgifera virgifera	-73.2376	45.5829
Diabrotica virgifera virgifera	21.2611	48.5547
Diabrotica virgifera virgifera	15.6891	48.5393
Diabrotica virgifera virgifera	18.7815	52.8905
Diabrotica virgifera virgifera	15.5198	46.797
Diabrotica virgifera virgifera	-103.038	20.989
Diabrotica virgifera virgifera	-78.3548	40.2276
Diabrotica virgifera virgifera	16.2279	48.2112
Diabrotica virgifera virgifera	-71.9389	45.2945
Diabrotica virgifera virgifera	16.4211	48.1377
Diabrotica virgifera virgifera	15.9501	46.9527
Diabrotica virgifera virgifera	-122.798	45.6461
Diabrotica virgifera virgifera	-80.634	43.4409
Diabrotica virgifera virgifera	-75.0235	42.0413
Diabrotica virgifera virgifera	-89.2242	43.1817
Diabrotica virgifera virgifera	-73.6731	45.5154
Diabrotica virgifera virgifera	-72.7954	46.4834
Diabrotica virgifera virgifera	17.1773	51.0242
Diabrotica virgifera virgifera	-94.0268	44.1335
Diabrotica virgifera virgifera	-116.52	43.3307
Diabrotica virgifera virgifera	17.0417	47.7439
Diabrotica virgifera virgifera	-83.5985	39.8817
Diabrotica virgifera virgifera	-71.2317	46.9061
Diabrotica virgifera virgifera	-73.0355	42.2764
Diabrotica virgifera virgifera	-72.362	44.3457
Diabrotica virgifera virgifera	-73.55	45.618
Diabrotica virgifera virgifera	-104.609	38.2544
Diabrotica virgifera virgifera	-83.675	39.8609
Diabrotica virgifera virgifera	-72.5419	45.2222
Diabrotica virgifera virgifera	-86.2061	42.5958
Diabrotica virgifera virgifera	-90.0624	42.9505
Diabrotica virgifera virgifera	-77.3133	44.4778
Diabrotica virgifera virgifera	-73.4421	45.6791
Diabrotica virgifera virgifera	-72.1989	44.8096
Diabrotica virgifera virgifera	-104.75	40.7096
Diabrotica virgifera virgifera	10.3786	45.2763
Diabrotica virgifera virgifera	-116.486	44.0744
Diabrotica virgifera virgifera	5.71186	45.1722
Diabrotica virgifera virgifera	-72.6198	45.188
Diabrotica virgifera virgifera	-71.9952	45.2636
Diabrotica virgifera virgifera	9.68319	45.6387
Diabrotica virgifera virgifera	-75.8755	42.8798
Diabrotica virgifera virgifera	12.1147	45.6902
Diabrotica virgifera virgifera	15.7531	47.0549
Diabrotica virgifera virgifera	-80.2794	43.5756
Diabrotica virgifera virgifera	-84.743	42.2476
Diabrotica virgifera virgifera	10.6861	45.203
Diabrotica virgifera virgifera	-73.996	40.7028
Diabrotica virgifera virgifera	-111.838	41.5688
Diabrotica virgifera virgifera	-87.338	41.5302
Diabrotica virgifera virgifera	9.60254	45.7615
Diabrotica virgifera virgifera	9.6483	45.5341
Diabrotica virgifera virgifera	10.0512	45.1261
Diabrotica virgifera virgifera	-89.5241	43.0812
Diabrotica virgifera virgifera	-104.049	20.5838
Diabrotica virgifera virgifera	-79.7474	44.439
Diabrotica virgifera virgifera	-98.9546	22.2088
Diabrotica virgifera virgifera	-83.3241	40.103
Diabrotica virgifera virgifera	-84.4114	42.3075
Diabrotica virgifera virgifera	-97.7858	40.6194
Diabrotica virgifera virgifera	-73.4307	45.6127
Diabrotica virgifera virgifera	21.1923	48.6894
Diabrotica virgifera virgifera	-80.5567	43.4794
Diabrotica virgifera virgifera	-103.988	20.7447
Diabrotica virgifera virgifera	-79.8775	43.2853
Diabrotica virgifera virgifera	-73.447	45.1917
Diabrotica virgifera virgifera	-95.7714	42.9839
Diabrotica virgifera virgifera	-72.267	45.3563
Diabrotica virgifera virgifera	15.4286	47.1206
Diabrotica virgifera virgifera	-70.8171	47.0545
Diabrotica virgifera virgifera	15.9083	46.8394
Diabrotica virgifera virgifera	-104.008	20.7026
Diabrotica virgifera virgifera	-76.3327	42.5222
Diabrotica virgifera virgifera	-76.8295	39.176
Diabrotica virgifera virgifera	-71.211	46.8208
Diabrotica virgifera virgifera	15.7846	46.7156
Diabrotica virgifera virgifera	-82.01	42.5389
Diabrotica virgifera virgifera	16.0229	47.0488
Diabrotica virgifera virgifera	-73.1621	44.3772
Diabrotica virgifera virgifera	-105.277	40.0335
Diabrotica virgifera virgifera	-76.4563	42.4648
Diabrotica virgifera virgifera	-101.697	19.8072
Diabrotica virgifera virgifera	7.51382	44.7729
Diabrotica virgifera virgifera	16.9185	48.9357
Diabrotica virgifera virgifera	-89.4632	43.0247
Diabrotica virgifera virgifera	-102.482	19.9943
Diabrotica virgifera virgifera	7.48734	44.8219
Diabrotica virgifera virgifera	11.6033	44.7032
Diabrotica virgifera virgifera	17.0216	51.1077
Diabrotica virgifera virgifera	17.3639	49.2293
Diabrotica virgifera virgifera	16.1341	47.6666
Diabrotica virgifera virgifera	18.4604	49.8922
Diabrotica virgifera virgifera	9.19258	45.4845
Diabrotica virgifera virgifera	14.3505	50.3561
Diabrotica virgifera virgifera	10.5259	45.4987
Diabrotica virgifera virgifera	10.3088	44.8264
Diabrotica virgifera virgifera	-77.6647	40.8297
Diabrotica virgifera virgifera	-123.966	45.2698
Diabrotica virgifera virgifera	-88.3378	40.0696
Diabrotica virgifera virgifera	7.9234	45.3322
Diabrotica virgifera virgifera	-109.141	31.9137
Diabrotica virgifera virgifera	-81.9755	41.3668
Diabrotica virgifera virgifera	-106.776	32.4045
Diabrotica virgifera virgifera	11.8913	45.413
Diabrotica virgifera virgifera	16.3017	48.1281
Diabrotica virgifera virgifera	10.8725	45.8692
Diabrotica virgifera virgifera	-104.033	20.6307
Diabrotica virgifera virgifera	-87.5733	41.782
Diabrotica virgifera virgifera	-122.541	45.4165
Diabrotica virgifera virgifera	16.473	48.249

## Sheet: Diabrotica undecimpunctata
species	lon	lat
Diabrotica undecimpunctata	-87.8707	42.7138
Diabrotica undecimpunctata	-122.382	37.4566
Diabrotica undecimpunctata	-106.861	33.8162
Diabrotica undecimpunctata	-110.357	31.4639
Diabrotica undecimpunctata	-88.9701	37.5491
Diabrotica undecimpunctata	-72.5884	43.8539
Diabrotica undecimpunctata	-75.9338	38.9534
Diabrotica undecimpunctata	-98.437	34.6956
Diabrotica undecimpunctata	-98.548	34.6736
Diabrotica undecimpunctata	-122.783	38.6126
Diabrotica undecimpunctata	-122.403	37.7853
Diabrotica undecimpunctata	-85.6807	30.6559
Diabrotica undecimpunctata	-122.406	37.2112
Diabrotica undecimpunctata	-104.273	39.0164
Diabrotica undecimpunctata	-83.0261	42.3331
Diabrotica undecimpunctata	-79.2276	43.8766
Diabrotica undecimpunctata	-86.8784	40.2885
Diabrotica undecimpunctata	-124.28	40.7871
Diabrotica undecimpunctata	-81.6139	41.381
Diabrotica undecimpunctata	-86.8564	35.944
Diabrotica undecimpunctata	-64.6776	43.9891
Diabrotica undecimpunctata	-81.7277	43.7315
Diabrotica undecimpunctata	-71.2147	46.8372
Diabrotica undecimpunctata	-81.7422	36.1797
Diabrotica undecimpunctata	-105.01	40.4142
Diabrotica undecimpunctata	-89.3652	36.9807
Diabrotica undecimpunctata	-81.2421	41.378
Diabrotica undecimpunctata	-78.818	42.812
Diabrotica undecimpunctata	-106.07	36.0637
Diabrotica undecimpunctata	-118.351	35.6631
Diabrotica undecimpunctata	-97.8229	32.4041
Diabrotica undecimpunctata	-86.7734	39.1896
Diabrotica undecimpunctata	-83.5559	38.1661
Diabrotica undecimpunctata	-93.6989	45.4908
Diabrotica undecimpunctata	-75.0429	39.8573
Diabrotica undecimpunctata	-71.8008	44.1496
Diabrotica undecimpunctata	-72.4637	44.2317
Diabrotica undecimpunctata	-72.0459	41.6783
Diabrotica undecimpunctata	-80.2817	42.5614
Diabrotica undecimpunctata	-74.4105	40.5951
Diabrotica undecimpunctata	-81.9175	42.2578
Diabrotica undecimpunctata	-80.0177	43.6467
Diabrotica undecimpunctata	-81.662	42.6183
Diabrotica undecimpunctata	-74.4815	40.8204
Diabrotica undecimpunctata	-106.673	35.1657
Diabrotica undecimpunctata	-73.9879	40.7582
Diabrotica undecimpunctata	-116.816	31.9818
Diabrotica undecimpunctata	-84.0478	39.7719
Diabrotica undecimpunctata	-74.2108	40.8788
Diabrotica undecimpunctata	-71.8329	43.1798
Diabrotica undecimpunctata	-76.6915	38.8028
Diabrotica undecimpunctata	-79.5255	39.1001
Diabrotica undecimpunctata	-96.5155	39.0387
Diabrotica undecimpunctata	-86.9181	40.4632
Diabrotica undecimpunctata	-123.073	44.0446
Diabrotica undecimpunctata	-80.0712	40.5641
Diabrotica undecimpunctata	-79.9548	41.6265
Diabrotica undecimpunctata	-122.618	45.6606
Diabrotica undecimpunctata	-77.0069	40.4166
Diabrotica undecimpunctata	-121.682	38.5329
Diabrotica undecimpunctata	-123.062	44.3043
Diabrotica undecimpunctata	-80.9368	28.4497
Diabrotica undecimpunctata	-83.3671	39.2161
Diabrotica undecimpunctata	-76.3655	35.8641
Diabrotica undecimpunctata	-77.2507	39.058
Diabrotica undecimpunctata	-121.871	37.458
Diabrotica undecimpunctata	-84.8513	37.1678
Diabrotica undecimpunctata	-89.3962	40.1155
Diabrotica undecimpunctata	-71.8797	42.1092
Diabrotica undecimpunctata	-118.288	34.0171
Diabrotica undecimpunctata	-76.3512	45.1431
Diabrotica undecimpunctata	-77.18	40.3109
Diabrotica undecimpunctata	-123.551	45.0162
Diabrotica undecimpunctata	-75.7066	39.4991
Diabrotica undecimpunctata	-74.3838	40.7409
Diabrotica undecimpunctata	-117.083	32.8893
Diabrotica undecimpunctata	-75.6272	40.9941
Diabrotica undecimpunctata	-97.934	32.4704
Diabrotica undecimpunctata	-118.715	34.1429
Diabrotica undecimpunctata	-85.0502	35.0531
Diabrotica undecimpunctata	-97.5932	30.5135
Diabrotica undecimpunctata	-83.4048	32.8971
Diabrotica undecimpunctata	-73.2037	40.6326
Diabrotica undecimpunctata	-97.8558	32.5466
Diabrotica undecimpunctata	-82.2137	41.1805
Diabrotica undecimpunctata	-105.315	40.1149
Diabrotica undecimpunctata	-90.5079	41.4849
Diabrotica undecimpunctata	-105.139	39.5477
Diabrotica undecimpunctata	-96.9309	19.551
Diabrotica undecimpunctata	-75.8127	39.6824
Diabrotica undecimpunctata	-76.704	43.0684
Diabrotica undecimpunctata	-117.19	32.8107
Diabrotica undecimpunctata	-106.305	35.6254
Diabrotica undecimpunctata	-97.0332	32.6036
Diabrotica undecimpunctata	-93.3416	45.0984
Diabrotica undecimpunctata	-123.035	45.5734
Diabrotica undecimpunctata	-102.612	21.0146
Diabrotica undecimpunctata	-79.6675	40.0624
Diabrotica undecimpunctata	-77.2042	38.765
Diabrotica undecimpunctata	-71.9237	42.9919
Diabrotica undecimpunctata	-121.887	36.3058
Diabrotica undecimpunctata	-122.676	45.6254
Diabrotica undecimpunctata	-83.6311	32.8482
Diabrotica undecimpunctata	-76.2853	42.1879
Diabrotica undecimpunctata	-73.9502	40.7099
Diabrotica undecimpunctata	-123.513	39.827
Diabrotica undecimpunctata	-79.9281	40.8731
Diabrotica undecimpunctata	-83.4206	32.9418
Diabrotica undecimpunctata	-76.6906	44.7677
Diabrotica undecimpunctata	-82.8107	40.4009
Diabrotica undecimpunctata	-84.2601	39.3138
Diabrotica undecimpunctata	-83.5738	38.8397
Diabrotica undecimpunctata	-97.2545	34.6239
Diabrotica undecimpunctata	-71.2245	44.2886
Diabrotica undecimpunctata	-78.9052	40.9485
Diabrotica undecimpunctata	-83.3226	32.8821
Diabrotica undecimpunctata	-73.0061	40.6842
Diabrotica undecimpunctata	-84.9448	37.1847
Diabrotica undecimpunctata	-123.087	44.091
Diabrotica undecimpunctata	-79.411	39.4011
Diabrotica undecimpunctata	-76.0694	40.8405
Diabrotica undecimpunctata	-86.4193	43.3638
Diabrotica undecimpunctata	-87.1531	36.6769
Diabrotica undecimpunctata	-76.5535	38.8882
Diabrotica undecimpunctata	-76.0992	38.7407
Diabrotica undecimpunctata	-75.0134	39.7699
Diabrotica undecimpunctata	-77.4055	39.0828
Diabrotica undecimpunctata	-84.2054	33.0589
Diabrotica undecimpunctata	-88.0665	35.33
Diabrotica undecimpunctata	-75.8159	41.562
Diabrotica undecimpunctata	-106.159	35.8363
Diabrotica undecimpunctata	-75.0516	38.5035
Diabrotica undecimpunctata	-122.475	37.8336
Diabrotica undecimpunctata	-86.2904	43.2543
Diabrotica undecimpunctata	-77.8879	44.0039
Diabrotica undecimpunctata	-122.293	37.5092
Diabrotica undecimpunctata	-97.9852	32.5028
Diabrotica undecimpunctata	-88.0021	42.0113
Diabrotica undecimpunctata	-97.5871	38.8108
Diabrotica undecimpunctata	-124.28	42.052
Diabrotica undecimpunctata	-106.117	28.5992
Diabrotica undecimpunctata	-75.3518	43.0635
Diabrotica undecimpunctata	-82.1273	35.9291
Diabrotica undecimpunctata	-97.5518	37.6748
Diabrotica undecimpunctata	-123.297	45.4623
Diabrotica undecimpunctata	-98.2509	36.7996
Diabrotica undecimpunctata	-116.877	32.0906
Diabrotica undecimpunctata	-123.241	38.5257
Diabrotica undecimpunctata	-123.452	39.0618
Diabrotica undecimpunctata	-122.889	44.8315
Diabrotica undecimpunctata	-97.9387	32.5368
Diabrotica undecimpunctata	-77.0018	39.9211
Diabrotica undecimpunctata	-121.649	38.6767
Diabrotica undecimpunctata	-124.065	44.629
Diabrotica undecimpunctata	-94.7483	38.8476
Diabrotica undecimpunctata	-74.7976	44.158
Diabrotica undecimpunctata	-82.5723	45.7528
Diabrotica undecimpunctata	-117.195	32.9189
Diabrotica undecimpunctata	-85.5709	38.2572
Diabrotica undecimpunctata	-77.5026	39.3186
Diabrotica undecimpunctata	-80.2535	40.8871
Diabrotica undecimpunctata	-81.8454	38.5938
Diabrotica undecimpunctata	-89.5491	38.4239
Diabrotica undecimpunctata	-78.2283	38.6339
Diabrotica undecimpunctata	-93.2142	38.5728
Diabrotica undecimpunctata	-71.9842	42.3489
Diabrotica undecimpunctata	-74.5905	41.0176
Diabrotica undecimpunctata	-97.9307	32.5938
Diabrotica undecimpunctata	-72.1544	43.9111
Diabrotica undecimpunctata	-74.2472	40.7673
Diabrotica undecimpunctata	-94.2524	35.7818
Diabrotica undecimpunctata	-77.7314	39.5111
Diabrotica undecimpunctata	-93.3754	37.0076
Diabrotica undecimpunctata	-76.0983	36.9059
Diabrotica undecimpunctata	-96.9041	16.9723
Diabrotica undecimpunctata	-122.99	38.4422
Diabrotica undecimpunctata	-91.8782	37.554
Diabrotica undecimpunctata	-84.2681	37.4436
Diabrotica undecimpunctata	-72.5448	41.2495
Diabrotica undecimpunctata	-122.48	37.7816
Diabrotica undecimpunctata	-100.144	19.1737
Diabrotica undecimpunctata	-123.202	44.1776
Diabrotica undecimpunctata	-86.3275	41.837
Diabrotica undecimpunctata	-90.3422	38.5895
Diabrotica undecimpunctata	-92.2515	38.981
Diabrotica undecimpunctata	-98.2285	18.9763
Diabrotica undecimpunctata	-119.957	38.1654
Diabrotica undecimpunctata	-93.382	45.1655
Diabrotica undecimpunctata	-88.8006	42.1158
Diabrotica undecimpunctata	-96.5728	40.5522
Diabrotica undecimpunctata	-123.71	39.2066
Diabrotica undecimpunctata	-122.979	44.5264
Diabrotica undecimpunctata	-74.2395	40.5099
Diabrotica undecimpunctata	-86.5085	43.6997
Diabrotica undecimpunctata	-70.5259	41.7355
Diabrotica undecimpunctata	-77.7027	41.3442
Diabrotica undecimpunctata	-121.853	36.6565
Diabrotica undecimpunctata	-74.1607	41.7673
Diabrotica undecimpunctata	-97.3127	37.7961
Diabrotica undecimpunctata	-88.1944	41.3996
Diabrotica undecimpunctata	-122.597	37.8134
Diabrotica undecimpunctata	-90.0047	32.6085
Diabrotica undecimpunctata	-96.7098	39.4389
Diabrotica undecimpunctata	-124.106	44.3039
Diabrotica undecimpunctata	-86.1879	43.0797
Diabrotica undecimpunctata	-88.3295	41.966
Diabrotica undecimpunctata	-94.5572	39.4008
Diabrotica undecimpunctata	-89.5435	40.8681
Diabrotica undecimpunctata	-74.0662	40.1309
Diabrotica undecimpunctata	-96.1464	41.2133
Diabrotica undecimpunctata	-122.345	38.1352
Diabrotica undecimpunctata	-122.737	38.4604
Diabrotica undecimpunctata	-74.8511	41.07
Diabrotica undecimpunctata	-86.0722	43.3234
Diabrotica undecimpunctata	-85.1312	36.0151
Diabrotica undecimpunctata	-92.1794	35.9691
Diabrotica undecimpunctata	-71.4022	41.5934
Diabrotica undecimpunctata	-93.5978	41.7831
Diabrotica undecimpunctata	-73.5252	40.8586
Diabrotica undecimpunctata	-122.514	38.0293
Diabrotica undecimpunctata	-79.1	42.8003
Diabrotica undecimpunctata	-111.928	40.5827
Diabrotica undecimpunctata	-122.082	38.2422
Diabrotica undecimpunctata	-77.1796	41.205
Diabrotica undecimpunctata	-71.2676	43.8544
Diabrotica undecimpunctata	-73.6925	42.0887
Diabrotica undecimpunctata	-73.2279	41.4984
Diabrotica undecimpunctata	-72.8353	40.7969
Diabrotica undecimpunctata	-72.7858	43.0103
Diabrotica undecimpunctata	-75.7345	40.3034
Diabrotica undecimpunctata	-71.1084	42.215
Diabrotica undecimpunctata	-79.0966	37.4324
Diabrotica undecimpunctata	-121.624	39.8693
Diabrotica undecimpunctata	-79.415	36.2742
Diabrotica undecimpunctata	-122.477	48.7469
Diabrotica undecimpunctata	-105.591	41.3114
Diabrotica undecimpunctata	-74.3331	40.8255
Diabrotica undecimpunctata	-80.1145	42.0137
Diabrotica undecimpunctata	-123.402	45.008
Diabrotica undecimpunctata	-75.8734	45.3601
Diabrotica undecimpunctata	-122.751	42.7521
Diabrotica undecimpunctata	-120.972	35.4734
Diabrotica undecimpunctata	-78.899	35.0581
Diabrotica undecimpunctata	-96.7011	41.2311
Diabrotica undecimpunctata	-85.0041	35.0786
Diabrotica undecimpunctata	-84.5064	36.125
Diabrotica undecimpunctata	-90.5613	38.526
Diabrotica undecimpunctata	-77.7884	40.0145
Diabrotica undecimpunctata	-79.1035	42.9336
Diabrotica undecimpunctata	-83.376	33.9443
Diabrotica undecimpunctata	-103.97	36.7807
Diabrotica undecimpunctata	-122.519	45.751
Diabrotica undecimpunctata	-68.1758	44.3271
Diabrotica undecimpunctata	-122.805	42.4075
Diabrotica undecimpunctata	-84.7669	39.1474
Diabrotica undecimpunctata	-86.2538	39.9728
Diabrotica undecimpunctata	-79.1722	33.5441
Diabrotica undecimpunctata	-73.9763	41.7988
Diabrotica undecimpunctata	-90.7675	41.4167
Diabrotica undecimpunctata	-88.0974	41.6584
Diabrotica undecimpunctata	-75.9119	38.712
Diabrotica undecimpunctata	-120.822	35.4257
Diabrotica undecimpunctata	-82.1738	38.6424
Diabrotica undecimpunctata	-73.9304	40.6039
Diabrotica undecimpunctata	-96.3742	33.9929
Diabrotica undecimpunctata	-100.044	45.5807
Diabrotica undecimpunctata	-80.2394	38.2686
Diabrotica undecimpunctata	-88.0692	41.8163
Diabrotica undecimpunctata	-89.2095	43.0967
Diabrotica undecimpunctata	-76.5217	38.3091
Diabrotica undecimpunctata	-121.677	36.801
Diabrotica undecimpunctata	-91.0128	41.4441
Diabrotica undecimpunctata	-70.6143	42.9879
Diabrotica undecimpunctata	-121.745	36.8415
Diabrotica undecimpunctata	-77.2875	39.2017
Diabrotica undecimpunctata	-122.561	38.0874
Diabrotica undecimpunctata	-122.867	38.6117
Diabrotica undecimpunctata	-83.106	35.7595
Diabrotica undecimpunctata	-90.3628	41.5384
Diabrotica undecimpunctata	-76.3971	39.0152
Diabrotica undecimpunctata	-82.2248	36.2799
Diabrotica undecimpunctata	-80.49	42.955
Diabrotica undecimpunctata	-123.818	39.4358
Diabrotica undecimpunctata	-73.4758	42.4723
Diabrotica undecimpunctata	-78.7055	39.3989
Diabrotica undecimpunctata	-91.6824	37.4501
Diabrotica undecimpunctata	-122.372	45.5881
Diabrotica undecimpunctata	-123.281	42.3924
Diabrotica undecimpunctata	-75.4301	38.5029
Diabrotica undecimpunctata	-84.108	37.75
Diabrotica undecimpunctata	-71.7676	38.3982
Diabrotica undecimpunctata	-88.2406	40.1934
Diabrotica undecimpunctata	-122.195	37.8433
Diabrotica undecimpunctata	-81.5966	44.2966
Diabrotica undecimpunctata	-74.1159	41.0138
Diabrotica undecimpunctata	-106.096	35.4915
Diabrotica undecimpunctata	-122.604	38.3516
Diabrotica undecimpunctata	-122.26	38.2268
Diabrotica undecimpunctata	-77.169	40.2454
Diabrotica undecimpunctata	-81.8628	36.7603
Diabrotica undecimpunctata	-93.6226	41.842
Diabrotica undecimpunctata	-79.7809	35.9194
Diabrotica undecimpunctata	-74.2444	40.8329
Diabrotica undecimpunctata	-111.252	31.5303
Diabrotica undecimpunctata	-122.035	37.5364
Diabrotica undecimpunctata	-78.1377	38.6437
Diabrotica undecimpunctata	-76.1391	39.5213
Diabrotica undecimpunctata	-84.0505	34.0793
Diabrotica undecimpunctata	-122.27	37.77
Diabrotica undecimpunctata	-90.1187	40.8226
Diabrotica undecimpunctata	-84.8737	37.9413
Diabrotica undecimpunctata	-79.7978	39.7587
Diabrotica undecimpunctata	-79.0001	42.8784
Diabrotica undecimpunctata	-97.7617	31.389
Diabrotica undecimpunctata	-97.0097	38.8681
Diabrotica undecimpunctata	-84.4949	38.1063
Diabrotica undecimpunctata	-88.1359	41.7244
Diabrotica undecimpunctata	-103.598	37.6177
Diabrotica undecimpunctata	-88.0748	42.5221
Diabrotica undecimpunctata	-79.2242	43.9377
Diabrotica undecimpunctata	-87.0142	34.5675
Diabrotica undecimpunctata	-68.5995	44.7164
Diabrotica undecimpunctata	-95.7048	39.1083
Diabrotica undecimpunctata	-116.962	32.6131
Diabrotica undecimpunctata	-81.9274	35.9499
Diabrotica undecimpunctata	-103.858	36.9004
Diabrotica undecimpunctata	-122.322	38.3008
Diabrotica undecimpunctata	-83.3242	40.1034
Diabrotica undecimpunctata	-92.3131	36.0581
Diabrotica undecimpunctata	-89.663	35.2625
Diabrotica undecimpunctata	-98.2418	36.7504
Diabrotica undecimpunctata	-78.3748	36.427
Diabrotica undecimpunctata	-124.014	44.9677
Diabrotica undecimpunctata	-87.837	42.3515
Diabrotica undecimpunctata	-86.5952	41.9221
Diabrotica undecimpunctata	-81.8511	40.7806
Diabrotica undecimpunctata	-93.1362	36.6564
Diabrotica undecimpunctata	-94.3931	36.0193
Diabrotica undecimpunctata	-94.8311	37.2197
Diabrotica undecimpunctata	-96.0365	39.0581
Diabrotica undecimpunctata	-97.4548	35.7674
Diabrotica undecimpunctata	-79.3025	35.0998
Diabrotica undecimpunctata	-86.2151	42.7736
Diabrotica undecimpunctata	-97.6512	27.8941
Diabrotica undecimpunctata	-77.0766	38.9335
Diabrotica undecimpunctata	-94.0463	36.0052
Diabrotica undecimpunctata	-78.5278	35.8029
Diabrotica undecimpunctata	-122.661	38.218
Diabrotica undecimpunctata	-73.9323	40.5514
Diabrotica undecimpunctata	-80.6334	41.2113
Diabrotica undecimpunctata	-117.008	33.705
Diabrotica undecimpunctata	-101.891	33.6223
Diabrotica undecimpunctata	-97.0923	31.8052
Diabrotica undecimpunctata	-121.384	38.7692
Diabrotica undecimpunctata	-81.4143	41.4355
Diabrotica undecimpunctata	-76.7276	38.7417
Diabrotica undecimpunctata	-75.0997	39.8765
Diabrotica undecimpunctata	-123.56	46.3871
Diabrotica undecimpunctata	-118.79	34.5014
Diabrotica undecimpunctata	-122.471	40.4934
Diabrotica undecimpunctata	-122.062	37.0831
Diabrotica undecimpunctata	-122.521	38.2061
Diabrotica undecimpunctata	-92.5822	34.6825
Diabrotica undecimpunctata	-84.7841	34.1806
Diabrotica undecimpunctata	-79.8791	36.1878
Diabrotica undecimpunctata	-82.3395	27.1267
Diabrotica undecimpunctata	-81.5675	39.1759
Diabrotica undecimpunctata	-83.3993	35.5899
Diabrotica undecimpunctata	-88.8941	37.4456
Diabrotica undecimpunctata	-74.2813	40.0079
Diabrotica undecimpunctata	-119.171	36.3316
Diabrotica undecimpunctata	-123.073	42.8999
Diabrotica undecimpunctata	-76.0747	36.7301
Diabrotica undecimpunctata	-94.4897	39.1696
Diabrotica undecimpunctata	-77.0333	39.6675
Diabrotica undecimpunctata	-121.41	38.4063
Diabrotica undecimpunctata	-78.8	35.5843
Diabrotica undecimpunctata	-96.3694	33.0011
Diabrotica undecimpunctata	-121.341	39.6461
Diabrotica undecimpunctata	-79.1786	35.9477
Diabrotica undecimpunctata	-83.4962	35.5571
Diabrotica undecimpunctata	-104.756	38.9399
Diabrotica undecimpunctata	-74.9489	39.9689
Diabrotica undecimpunctata	-84.8608	31.2701
Diabrotica undecimpunctata	-88.5481	37.4722
Diabrotica undecimpunctata	-123.787	39.599
Diabrotica undecimpunctata	-121.365	35.6057
Diabrotica undecimpunctata	-76.512	38.6149
Diabrotica undecimpunctata	-94.8275	38.9795
Diabrotica undecimpunctata	-83.6892	35.9475
Diabrotica undecimpunctata	-121.843	37.0946
Diabrotica undecimpunctata	-123.08	46.7621
Diabrotica undecimpunctata	-122.313	37.8694
Diabrotica undecimpunctata	-122.029	37.7583
Diabrotica undecimpunctata	-102.878	36.846
Diabrotica undecimpunctata	-88.0286	42.3622
Diabrotica undecimpunctata	-83.8523	35.9259
Diabrotica undecimpunctata	-80.6973	35.0642
Diabrotica undecimpunctata	-77.8111	35.9498
Diabrotica undecimpunctata	-74.7882	40.4204
Diabrotica undecimpunctata	-96.7193	33.1846
Diabrotica undecimpunctata	-117.765	33.7707
Diabrotica undecimpunctata	-85.7445	35.7076
Diabrotica undecimpunctata	-76.4354	37.2613
Diabrotica undecimpunctata	-104.268	32.5026
Diabrotica undecimpunctata	-87.5571	30.3892
Diabrotica undecimpunctata	-98.2554	30.867
Diabrotica undecimpunctata	-87.2439	34.1748
Diabrotica undecimpunctata	-82.6891	41.7637
Diabrotica undecimpunctata	-75.6969	35.2221
Diabrotica undecimpunctata	-75.7613	37.0578
Diabrotica undecimpunctata	-122.155	38.205
Diabrotica undecimpunctata	-80.2443	42.7981
Diabrotica undecimpunctata	-79.2827	43.8237
Diabrotica undecimpunctata	-95.8625	36.6687
Diabrotica undecimpunctata	-76.5097	37.2388
Diabrotica undecimpunctata	-97.2751	32.869
Diabrotica undecimpunctata	-123.338	39.3904
Diabrotica undecimpunctata	-84.5847	33.3785
Diabrotica undecimpunctata	-122.27	37.9124
Diabrotica undecimpunctata	-72.4616	40.844
Diabrotica undecimpunctata	-123.518	38.7501
Diabrotica undecimpunctata	-87.1023	36.1367
Diabrotica undecimpunctata	-93.3818	45.3282
Diabrotica undecimpunctata	-118.805	34.2777
Diabrotica undecimpunctata	-97.9716	30.1935
Diabrotica undecimpunctata	-86.599	36.3299
Diabrotica undecimpunctata	-122.565	37.9654
Diabrotica undecimpunctata	-100.438	37.1642
Diabrotica undecimpunctata	-95.9996	36.1765
Diabrotica undecimpunctata	-99.7203	32.536
Diabrotica undecimpunctata	-82.6575	36.2084
Diabrotica undecimpunctata	-88.8958	42.3234
Diabrotica undecimpunctata	-123.256	44.0256
Diabrotica undecimpunctata	-123.207	44.7011
Diabrotica undecimpunctata	-91.4205	40.3673
Diabrotica undecimpunctata	-121.514	38.5958
Diabrotica undecimpunctata	-99.2107	19.7176
Diabrotica undecimpunctata	-113.922	36.9558
Diabrotica undecimpunctata	-98.9307	33.2718
Diabrotica undecimpunctata	-96.8697	32.6952
Diabrotica undecimpunctata	-117.502	34.1461
Diabrotica undecimpunctata	-83.8588	34.0798
Diabrotica undecimpunctata	-75.7443	41.129
Diabrotica undecimpunctata	-91.4544	30.9342
Diabrotica undecimpunctata	-97.3209	32.8269
Diabrotica undecimpunctata	-78.7148	35.811
Diabrotica undecimpunctata	-96.4928	41.1521
Diabrotica undecimpunctata	-121.99	38.6231
Diabrotica undecimpunctata	-122.059	38.3837
Diabrotica undecimpunctata	-84.4441	33.642
Diabrotica undecimpunctata	-85.0477	35.163
Diabrotica undecimpunctata	-115.954	30.5053
Diabrotica undecimpunctata	-122.462	38.5057
Diabrotica undecimpunctata	-122.716	38.3627
Diabrotica undecimpunctata	-122.538	37.8339
Diabrotica undecimpunctata	-120.545	37.3618
Diabrotica undecimpunctata	-77.682	40.7721
Diabrotica undecimpunctata	-92.9808	34.4443
Diabrotica undecimpunctata	-78.2852	44.3597
Diabrotica undecimpunctata	-123.151	45.045
Diabrotica undecimpunctata	-84.9616	32.5539
Diabrotica undecimpunctata	-122.136	37.8013
Diabrotica undecimpunctata	-82.3551	34.3947
Diabrotica undecimpunctata	-87.2699	41.62
Diabrotica undecimpunctata	-117.616	33.6519
Diabrotica undecimpunctata	-105.048	39.9323
Diabrotica undecimpunctata	-122.325	48.3595
Diabrotica undecimpunctata	-97.8499	32.7328
Diabrotica undecimpunctata	-91.9719	46.6858
Diabrotica undecimpunctata	-116.754	31.9854
Diabrotica undecimpunctata	-98.7625	20.0135
Diabrotica undecimpunctata	-99.523	37.6852
Diabrotica undecimpunctata	-97.6675	35.5342
Diabrotica undecimpunctata	-76.5101	39.0505
Diabrotica undecimpunctata	-121.837	39.7285
Diabrotica undecimpunctata	-121.947	38.3383
Diabrotica undecimpunctata	-96.5878	34.4954
Diabrotica undecimpunctata	-74.6272	40.3272
Diabrotica undecimpunctata	-89.1232	30.7141
Diabrotica undecimpunctata	-94.6813	38.8273
Diabrotica undecimpunctata	-121.698	37.6187
Diabrotica undecimpunctata	-95.023	30.7268
Diabrotica undecimpunctata	-91.8062	32.744
Diabrotica undecimpunctata	-119.202	36.3711
Diabrotica undecimpunctata	-99.7171	33.5903
Diabrotica undecimpunctata	-97.6467	32.2074
Diabrotica undecimpunctata	-78.6258	35.6807
Diabrotica undecimpunctata	-119.612	34.5983
Diabrotica undecimpunctata	-123.145	38.532
Diabrotica undecimpunctata	-75.2982	38.8758
Diabrotica undecimpunctata	-84.8825	32.5463
Diabrotica undecimpunctata	-96.6876	30.5341
Diabrotica undecimpunctata	-76.8702	39.2539
Diabrotica undecimpunctata	-123.395	45.512
Diabrotica undecimpunctata	-84.3297	30.4699
Diabrotica undecimpunctata	-79.8816	32.8721
Diabrotica undecimpunctata	-121.679	36.5719
Diabrotica undecimpunctata	-97.2698	32.9656
Diabrotica undecimpunctata	-94.5524	30.4141
Diabrotica undecimpunctata	-97.8572	31.9799
Diabrotica undecimpunctata	-101.319	29.6996
Diabrotica undecimpunctata	-97.4088	32.3518
Diabrotica undecimpunctata	-92.4267	33.8258
Diabrotica undecimpunctata	-97.621	30.7882
Diabrotica undecimpunctata	-86.4544	36.8637
Diabrotica undecimpunctata	-119.617	34.4438
Diabrotica undecimpunctata	-97.3031	32.7817
Diabrotica undecimpunctata	-78.9134	35.5643
Diabrotica undecimpunctata	-93.7252	32.467
Diabrotica undecimpunctata	-121.749	37.8674
Diabrotica undecimpunctata	-76.8936	1.77417
Diabrotica undecimpunctata	-76.4372	2.5625
Diabrotica undecimpunctata	-91.5255	41.6397
Diabrotica undecimpunctata	-98.2037	29.5645
Diabrotica undecimpunctata	-97.5075	31.4212
Diabrotica undecimpunctata	-94.7152	30.4397
Diabrotica undecimpunctata	-88.7382	30.5286
Diabrotica undecimpunctata	-98.5718	29.5564
Diabrotica undecimpunctata	-85.4499	32.6207
Diabrotica undecimpunctata	-97.9299	29.8923
Diabrotica undecimpunctata	-97.6503	30.8688
Diabrotica undecimpunctata	-85.3543	39.9213
Diabrotica undecimpunctata	-95.1103	29.6718
Diabrotica undecimpunctata	-97.3029	31.526
Diabrotica undecimpunctata	-98.2167	30.9594
Diabrotica undecimpunctata	-96.5208	33.2573
Diabrotica undecimpunctata	-90.8503	30.3273
Diabrotica undecimpunctata	-122.596	47.1643
Diabrotica undecimpunctata	-80.9254	32.3455
Diabrotica undecimpunctata	-97.0835	32.7534
Diabrotica undecimpunctata	-97.221	27.626
Diabrotica undecimpunctata	-98.3357	29.8092
Diabrotica undecimpunctata	-89.9618	38.7667
Diabrotica undecimpunctata	-96.6632	33.3298
Diabrotica undecimpunctata	-76.042	45.9096
Diabrotica undecimpunctata	-86.7285	33.4544
Diabrotica undecimpunctata	-100.959	29.7356
Diabrotica undecimpunctata	-101.195	19.706
Diabrotica undecimpunctata	-99.213	30.3712
Diabrotica undecimpunctata	-98.8179	29.8842
Diabrotica undecimpunctata	-94.7659	30.0982
Diabrotica undecimpunctata	-95.3781	29.5407
Diabrotica undecimpunctata	-96.8544	33.168
Diabrotica undecimpunctata	-92.2326	39.1245
Diabrotica undecimpunctata	-95.2609	29.5942
Diabrotica undecimpunctata	-123.369	44.3574
Diabrotica undecimpunctata	-82.4212	29.9067
Diabrotica undecimpunctata	-98.9113	30.2394
Diabrotica undecimpunctata	-95.7999	35.8964
Diabrotica undecimpunctata	-121.927	38.2528
Diabrotica undecimpunctata	-88.1082	30.5905
Diabrotica undecimpunctata	-92.1838	30.2388
Diabrotica undecimpunctata	-94.0302	31.0883
Diabrotica undecimpunctata	-96.9916	32.4614
Diabrotica undecimpunctata	-95.3803	30.0391
Diabrotica undecimpunctata	-95.3453	32.3833
Diabrotica undecimpunctata	-97.5269	31.0188
Diabrotica undecimpunctata	-80.3058	32.9612
Diabrotica undecimpunctata	-94.9027	29.3911
Diabrotica undecimpunctata	-90.7429	29.5683
Diabrotica undecimpunctata	-87.6571	41.5183
Diabrotica undecimpunctata	-96.5507	30.3546
Diabrotica undecimpunctata	-97.2225	32.8519
Diabrotica undecimpunctata	-100.657	30.5846
Diabrotica undecimpunctata	-97.4491	32.0144
Diabrotica undecimpunctata	-96.8516	32.7538
Diabrotica undecimpunctata	-97.8998	30.5053
Diabrotica undecimpunctata	-86.5514	35.7312
Diabrotica undecimpunctata	-90.9581	30.668
Diabrotica undecimpunctata	-97.6088	32.9796
Diabrotica undecimpunctata	-96.3185	30.6744
Diabrotica undecimpunctata	-86.1062	32.6369
Diabrotica undecimpunctata	-94.7802	32.201
Diabrotica undecimpunctata	-83.9309	33.6361
Diabrotica undecimpunctata	-96.929	32.6881
Diabrotica undecimpunctata	-97.941	30.2353
Diabrotica undecimpunctata	-97.9163	32.4267
Diabrotica undecimpunctata	-96.9201	32.6343
Diabrotica undecimpunctata	-117.551	33.8411
Diabrotica undecimpunctata	-98.3267	29.4823
Diabrotica undecimpunctata	-100.284	31.8836
Diabrotica undecimpunctata	-98.4332	29.0389
Diabrotica undecimpunctata	-97.6663	26.0501
Diabrotica undecimpunctata	-84.2976	37.9863
Diabrotica undecimpunctata	-97.5908	31.7073
Diabrotica undecimpunctata	-98.5032	29.6484
Diabrotica undecimpunctata	-123.931	46.2693
Diabrotica undecimpunctata	-99.3203	30.1877
Diabrotica undecimpunctata	-98.1439	33.2383
Diabrotica undecimpunctata	-104.791	38.7725
Diabrotica undecimpunctata	-99.2607	30.1031
Diabrotica undecimpunctata	-97.5304	35.8409
Diabrotica undecimpunctata	-96.5692	33.0028
Diabrotica undecimpunctata	-97.6223	30.4548
Diabrotica undecimpunctata	-98.4204	29.5024
Diabrotica undecimpunctata	-98.2983	29.4337
Diabrotica undecimpunctata	-122.457	45.6351
Diabrotica undecimpunctata	-98.4458	29.5495
Diabrotica undecimpunctata	-89.5145	31.3545
Diabrotica undecimpunctata	-98.556	33.9446
Diabrotica undecimpunctata	-97.1522	33.1363
Diabrotica undecimpunctata	-90.4644	30.4864
Diabrotica undecimpunctata	-98.0654	30.6157
Diabrotica undecimpunctata	-96.8262	32.6164
Diabrotica undecimpunctata	-84.6425	33.3718
Diabrotica undecimpunctata	-95.2528	29.276
Diabrotica undecimpunctata	-98.5839	29.8284
Diabrotica undecimpunctata	-99.1509	19.385
Diabrotica undecimpunctata	-123.263	44.4374
Diabrotica undecimpunctata	-92.5002	34.912
Diabrotica undecimpunctata	-98.9817	30.2057
Diabrotica undecimpunctata	-112.302	33.8645
Diabrotica undecimpunctata	-98.6379	29.5816
Diabrotica undecimpunctata	-93.7416	35.4744
Diabrotica undecimpunctata	-97.9839	30.5834
Diabrotica undecimpunctata	-120.332	37.444
Diabrotica undecimpunctata	-123.076	45.2208
Diabrotica undecimpunctata	-74.0365	40.4145
Diabrotica undecimpunctata	-120.489	35.6568
Diabrotica undecimpunctata	-100.338	29.8624
Diabrotica undecimpunctata	-94.9819	29.8254
Diabrotica undecimpunctata	-84.0983	40.7516
Diabrotica undecimpunctata	-98.0089	29.9249
Diabrotica undecimpunctata	-97.5388	35.6395
Diabrotica undecimpunctata	-74.699	41.2934
Diabrotica undecimpunctata	-92.8423	31.9065
Diabrotica undecimpunctata	-93.1826	44.4653
Diabrotica undecimpunctata	-79.5171	43.7607
Diabrotica undecimpunctata	-98.2974	29.1681
Diabrotica undecimpunctata	-96.3016	30.4993
Diabrotica undecimpunctata	-121.743	36.6375
Diabrotica undecimpunctata	-96.2125	30.567
Diabrotica undecimpunctata	-122.113	37.9826
Diabrotica undecimpunctata	-121.506	36.3409
Diabrotica undecimpunctata	-98.5339	29.6088
Diabrotica undecimpunctata	-81.7669	42.8197
Diabrotica undecimpunctata	-96.9841	29.1049
Diabrotica undecimpunctata	-121.784	37.6553
Diabrotica undecimpunctata	-74.4017	40.2958
Diabrotica undecimpunctata	-98.884	29.3449
Diabrotica undecimpunctata	-123.212	45.5137
Diabrotica undecimpunctata	-91.8717	30.3651
Diabrotica undecimpunctata	-97.0784	31.3981
Diabrotica undecimpunctata	-90.066	35.1342
Diabrotica undecimpunctata	-96.9047	32.4451
Diabrotica undecimpunctata	-123.236	45.4006
Diabrotica undecimpunctata	-122.571	45.1459
Diabrotica undecimpunctata	-122.533	38.3767
Diabrotica undecimpunctata	-79.5905	38.4206
Diabrotica undecimpunctata	-120.33	35.4647
Diabrotica undecimpunctata	-96.5157	33.4111
Diabrotica undecimpunctata	-116.963	33.7891
Diabrotica undecimpunctata	-97.2516	32.1735
Diabrotica undecimpunctata	-97.7403	30.5117
Diabrotica undecimpunctata	-82.7883	34.856
Diabrotica undecimpunctata	-84.0653	33.5842
Diabrotica undecimpunctata	-100.328	25.6446
Diabrotica undecimpunctata	-122.985	45.4996
Diabrotica undecimpunctata	-97.0446	27.8346
Diabrotica undecimpunctata	-124.074	44.5441
Diabrotica undecimpunctata	-98.253	29.507
Diabrotica undecimpunctata	-95.6543	30.2904
Diabrotica undecimpunctata	-92.7764	31.9011
Diabrotica undecimpunctata	-98.274	29.604
Diabrotica undecimpunctata	-96.2656	30.5731
Diabrotica undecimpunctata	-99.6401	35.2912
Diabrotica undecimpunctata	-123.138	46.7828
Diabrotica undecimpunctata	-101.159	25.2891
Diabrotica undecimpunctata	-123.37	41.7965
Diabrotica undecimpunctata	-97.9132	28.0606
Diabrotica undecimpunctata	-77.8777	37.739
Diabrotica undecimpunctata	-93.048	30.9431
Diabrotica undecimpunctata	-99.152	30.0505
Diabrotica undecimpunctata	-93.075	31.4827
Diabrotica undecimpunctata	-122.82	45.7205
Diabrotica undecimpunctata	-121.825	38.2738
Diabrotica undecimpunctata	-86.0577	39.8387
Diabrotica undecimpunctata	-123.042	44.1332
Diabrotica undecimpunctata	-97.3964	27.8006
Diabrotica undecimpunctata	-122.036	38.2801
Diabrotica undecimpunctata	-80.2347	36.106
Diabrotica undecimpunctata	-97.1653	34.1723
Diabrotica undecimpunctata	-98.7112	20.0579
Diabrotica undecimpunctata	-79.7666	42.1481
Diabrotica undecimpunctata	-96.7347	32.9182
Diabrotica undecimpunctata	-122.528	45.6653
Diabrotica undecimpunctata	-122.908	42.42
Diabrotica undecimpunctata	-83.6435	35.7201
Diabrotica undecimpunctata	-98.1721	26.2821
Diabrotica undecimpunctata	-123.073	44.646
Diabrotica undecimpunctata	-79.0534	35.8296
Diabrotica undecimpunctata	-111.944	40.7362
Diabrotica undecimpunctata	-96.4645	29.5683
Diabrotica undecimpunctata	-121.946	38.3877
Diabrotica undecimpunctata	-98.4199	29.9421
Diabrotica undecimpunctata	-98.5966	33.1138
Diabrotica undecimpunctata	-97.3314	32.4008
Diabrotica undecimpunctata	-79.8572	42.2153
Diabrotica undecimpunctata	-80.1522	42.0734
Diabrotica undecimpunctata	-79.281	42.1247
Diabrotica undecimpunctata	-56.3056	46.9299
Diabrotica undecimpunctata	-98.2392	28.7198
Diabrotica undecimpunctata	-89.6958	30.5038
Diabrotica undecimpunctata	-97.1161	30.1463
Diabrotica undecimpunctata	-96.5919	32.8943
Diabrotica undecimpunctata	-122.273	47.4052
Diabrotica undecimpunctata	-97.6827	32.5911
Diabrotica undecimpunctata	-99.0791	28.9385
Diabrotica undecimpunctata	-119.742	36.7166
Diabrotica undecimpunctata	-96.3758	30.6773
Diabrotica undecimpunctata	-96.4646	28.9472
Diabrotica undecimpunctata	-96.8425	28.4973
Diabrotica undecimpunctata	-93.9866	31.0568
Diabrotica undecimpunctata	-97.4809	28.9814
Diabrotica undecimpunctata	-120.571	37.2663
Diabrotica undecimpunctata	-120.799	35.3003
Diabrotica undecimpunctata	-99.7714	19.9883
Diabrotica undecimpunctata	-97.7756	32.741
Diabrotica undecimpunctata	-121.774	36.5102
Diabrotica undecimpunctata	-120.638	35.2389
Diabrotica undecimpunctata	-98.0905	29.1919
Diabrotica undecimpunctata	-121.639	37.9029
Diabrotica undecimpunctata	-122.632	38.9383
Diabrotica undecimpunctata	-122.267	38.1073
Diabrotica undecimpunctata	-96.5849	28.8152
Diabrotica undecimpunctata	-117.256	32.9281
Diabrotica undecimpunctata	-98.1355	26.0822
Diabrotica undecimpunctata	-98.1364	30.8491
Diabrotica undecimpunctata	-122.453	37.9922
Diabrotica undecimpunctata	-79.4314	35.8115
Diabrotica undecimpunctata	-98.4125	29.1464
Diabrotica undecimpunctata	-121.944	37.3269
Diabrotica undecimpunctata	-121.739	37.1648
Diabrotica undecimpunctata	-71.6565	43.9194
Diabrotica undecimpunctata	-93.2387	33.2979
Diabrotica undecimpunctata	-124.006	41.3772
Diabrotica undecimpunctata	-78.0648	39.0636
Diabrotica undecimpunctata	-77.7578	40.7112
Diabrotica undecimpunctata	-120.41	34.5925
Diabrotica undecimpunctata	-124.145	40.5994
Diabrotica undecimpunctata	-97.4001	32.947
Diabrotica undecimpunctata	-79.4063	39.6496
Diabrotica undecimpunctata	-81.096	32.0839
Diabrotica undecimpunctata	-97.5367	30.3562
Diabrotica undecimpunctata	-106.155	28.7098
Diabrotica undecimpunctata	-81.8111	36.0966
Diabrotica undecimpunctata	-122.283	38.1828
Diabrotica undecimpunctata	-79.8578	32.7883
Diabrotica undecimpunctata	-108.743	32.3523
Diabrotica undecimpunctata	-90.7834	32.7668
Diabrotica undecimpunctata	-80.013	36.3035
Diabrotica undecimpunctata	-98.4754	29.7297
Diabrotica undecimpunctata	-122.044	37.3239
Diabrotica undecimpunctata	-97.9627	29.2406
Diabrotica undecimpunctata	-96.5696	33.1542
Diabrotica undecimpunctata	-76.9253	39.0486
Diabrotica undecimpunctata	-83.481	42.5379
Diabrotica undecimpunctata	-104.907	24.8536
Diabrotica undecimpunctata	-98.978	19.2596
Diabrotica undecimpunctata	-98.5416	29.7878
Diabrotica undecimpunctata	-97.851	32.497
Diabrotica undecimpunctata	-97.8841	29.2746
Diabrotica undecimpunctata	-92.2018	32.4877
Diabrotica undecimpunctata	-78.6654	35.7802
Diabrotica undecimpunctata	-122.674	38.9992
Diabrotica undecimpunctata	-99.9056	30.5007
Diabrotica undecimpunctata	-89.8547	40.2288
Diabrotica undecimpunctata	-99.0365	19.6058
Diabrotica undecimpunctata	-98.1152	19.5006
Diabrotica undecimpunctata	-92.7565	41.4741
Diabrotica undecimpunctata	-122.725	45.4348
Diabrotica undecimpunctata	-76.2603	44.729
Diabrotica undecimpunctata	-88.4434	37.3667
Diabrotica undecimpunctata	-122.635	38.2673
Diabrotica undecimpunctata	-122.404	38.8681
Diabrotica undecimpunctata	-122.494	38.2866
Diabrotica undecimpunctata	-120.501	34.5099
Diabrotica undecimpunctata	-94.9879	30.0357
Diabrotica undecimpunctata	-81.0533	33.9948
Diabrotica undecimpunctata	-123.184	44.4217
Diabrotica undecimpunctata	-98.4548	26.4238
Diabrotica undecimpunctata	-104.411	33.416
Diabrotica undecimpunctata	-71.9038	45.3741
Diabrotica undecimpunctata	-99.6988	19.7946
Diabrotica undecimpunctata	-79.4678	39.9062
Diabrotica undecimpunctata	-110.908	32.4232
Diabrotica undecimpunctata	-105.74	36.4634
Diabrotica undecimpunctata	-79.5079	40.3444
Diabrotica undecimpunctata	-102.645	47.5904
Diabrotica undecimpunctata	-122.089	47.2766
Diabrotica undecimpunctata	-75.3899	38.1763
Diabrotica undecimpunctata	-81.5272	41.1222
Diabrotica undecimpunctata	-123.985	40.4426
Diabrotica undecimpunctata	-97.9409	26.1304
Diabrotica undecimpunctata	-80.3021	36.2321
Diabrotica undecimpunctata	-97.7456	33.2141
Diabrotica undecimpunctata	-117.235	33.0352
Diabrotica undecimpunctata	-70.6026	41.4069
Diabrotica undecimpunctata	-104.532	24.419
Diabrotica undecimpunctata	-91.6931	36.5896
Diabrotica undecimpunctata	-121.936	36.6371
Diabrotica undecimpunctata	-116.702	33.0169
Diabrotica undecimpunctata	-122.673	45.5675
Diabrotica undecimpunctata	-122.809	39.0104
Diabrotica undecimpunctata	-104.775	38.8291
Diabrotica undecimpunctata	-107.916	30.4346
Diabrotica undecimpunctata	-101.015	29.5516
Diabrotica undecimpunctata	-73.8421	40.7028
Diabrotica undecimpunctata	-90.7657	38.5146
Diabrotica undecimpunctata	-123.109	49.3895
Diabrotica undecimpunctata	-89.426	43.2974
Diabrotica undecimpunctata	-84.7158	39.3708
Diabrotica undecimpunctata	-89.0862	30.3646
Diabrotica undecimpunctata	-94.1223	43.2623
Diabrotica undecimpunctata	-97.2599	27.527
Diabrotica undecimpunctata	-124.161	40.8526
Diabrotica undecimpunctata	-98.3508	30.0981
Diabrotica undecimpunctata	-96.728	33.0353
Diabrotica undecimpunctata	-100.386	44.4479
Diabrotica undecimpunctata	-121.853	37.712
Diabrotica undecimpunctata	-122.52	37.8823
Diabrotica undecimpunctata	-97.2585	27.5918
Diabrotica undecimpunctata	-96.6375	32.3025
Diabrotica undecimpunctata	-85.0022	33.4329
Diabrotica undecimpunctata	-96.5947	28.9881
Diabrotica undecimpunctata	-107.99	32.8896
Diabrotica undecimpunctata	-87.6641	30.2505
Diabrotica undecimpunctata	-121.709	36.7375
Diabrotica undecimpunctata	-94.2183	36.3544
Diabrotica undecimpunctata	-85.2705	29.6848
Diabrotica undecimpunctata	-97.3988	32.7295
Diabrotica undecimpunctata	-99.8701	24.5571
Diabrotica undecimpunctata	-77.4444	38.8581
Diabrotica undecimpunctata	-77.2506	39.0123
Diabrotica undecimpunctata	-79.1024	40.1809
Diabrotica undecimpunctata	-77.449	38.8034
Diabrotica undecimpunctata	-95.3677	31.7879
Diabrotica undecimpunctata	-98.5054	29.8575
Diabrotica undecimpunctata	-92.531	35.0817
Diabrotica undecimpunctata	-97.0164	30.3224
Diabrotica undecimpunctata	-84.9488	32.4886
Diabrotica undecimpunctata	-81.3672	38.4799
Diabrotica undecimpunctata	-96.8417	32.9433
Diabrotica undecimpunctata	-117.397	36.3148
Diabrotica undecimpunctata	-77.4013	38.9752
Diabrotica undecimpunctata	-97.135	37.5583
Diabrotica undecimpunctata	-99.835	32.2776
Diabrotica undecimpunctata	-77.5416	39.2736
Diabrotica undecimpunctata	-77.3395	38.9937
Diabrotica undecimpunctata	-77.1566	38.9659
Diabrotica undecimpunctata	-122.016	38.2329
Diabrotica undecimpunctata	-79.554	43.2036
Diabrotica undecimpunctata	-89.0491	30.412
Diabrotica undecimpunctata	-72.1829	41.7569
Diabrotica undecimpunctata	-98.3049	26.3099
Diabrotica undecimpunctata	-86.1953	41.6603
Diabrotica undecimpunctata	-120.432	34.9325
Diabrotica undecimpunctata	-94.6241	34.7009
Diabrotica undecimpunctata	-98.3213	29.6415
Diabrotica undecimpunctata	-105.959	35.7265
Diabrotica undecimpunctata	-87.7654	41.4988
Diabrotica undecimpunctata	-98.6052	30.2421
Diabrotica undecimpunctata	-83.3008	33.7268
Diabrotica undecimpunctata	-119.381	35.91
Diabrotica undecimpunctata	-75.7904	40.5238
Diabrotica undecimpunctata	-95.2906	30.0133
Diabrotica undecimpunctata	-86.5676	37.0142
Diabrotica undecimpunctata	-110.783	32.1488
Diabrotica undecimpunctata	-98.7807	29.5168
Diabrotica undecimpunctata	-84.8873	38.116
Diabrotica undecimpunctata	-97.5957	33.3445
Diabrotica undecimpunctata	-81.2562	32.3298
Diabrotica undecimpunctata	-85.4394	38.8996
Diabrotica undecimpunctata	-96.4106	28.9887
Diabrotica undecimpunctata	-92.4324	31.6049
Diabrotica undecimpunctata	-98.6706	36.7778
Diabrotica undecimpunctata	-121.794	37.7155
Diabrotica undecimpunctata	-96.4458	33.083
Diabrotica undecimpunctata	-86.3909	39.1864
Diabrotica undecimpunctata	-93.0476	34.4878
Diabrotica undecimpunctata	-98.1016	29.59
Diabrotica undecimpunctata	-99.2374	29.9466
Diabrotica undecimpunctata	-120.507	37.2277
Diabrotica undecimpunctata	-105.006	30.7456
Diabrotica undecimpunctata	-98.6276	29.5226
Diabrotica undecimpunctata	-115.978	30.6644
Diabrotica undecimpunctata	-76.2869	42.7865
Diabrotica undecimpunctata	-115.544	30.9297
Diabrotica undecimpunctata	-102.522	31.8426
Diabrotica undecimpunctata	-87.4725	31.522
Diabrotica undecimpunctata	-80.9856	34.0352
Diabrotica undecimpunctata	-102.328	31.8285
Diabrotica undecimpunctata	-84.2966	37.7394
Diabrotica undecimpunctata	-84.4432	34.1252
Diabrotica undecimpunctata	-93.4566	29.7695
Diabrotica undecimpunctata	-80.2086	38.9608
Diabrotica undecimpunctata	-89.833	35.1387
Diabrotica undecimpunctata	-83.3765	35.6374
Diabrotica undecimpunctata	-79.2312	37.3625
Diabrotica undecimpunctata	-77.5232	37.3115
Diabrotica undecimpunctata	-98.5757	29.9023
Diabrotica undecimpunctata	-78.8609	34.8994
Diabrotica undecimpunctata	-84.6681	33.9505
Diabrotica undecimpunctata	-89.8107	34.4206
Diabrotica undecimpunctata	-79.9452	35.6161
Diabrotica undecimpunctata	-98.156	29.9166
Diabrotica undecimpunctata	-95.2673	29.0599
Diabrotica undecimpunctata	-102.255	31.9818
Diabrotica undecimpunctata	-83.8245	35.5978
Diabrotica undecimpunctata	-122.353	37.9539
Diabrotica undecimpunctata	-90.4199	38.525
Diabrotica undecimpunctata	-98.7032	34.7212
Diabrotica undecimpunctata	-77.4136	38.8971
Diabrotica undecimpunctata	-88.6535	30.453
Diabrotica undecimpunctata	-122.083	36.9646
Diabrotica undecimpunctata	-90.1456	29.9622
Diabrotica undecimpunctata	-93.2167	34.4452
Diabrotica undecimpunctata	-78.8983	37.9703
Diabrotica undecimpunctata	-100.928	32.7079
Diabrotica undecimpunctata	-83.8425	34.9339
Diabrotica undecimpunctata	-78.5564	35.9548
Diabrotica undecimpunctata	-98.4391	29.7619
Diabrotica undecimpunctata	-75.0696	40.5387
Diabrotica undecimpunctata	-79.2521	43.7501
Diabrotica undecimpunctata	-76.0328	40.3863
Diabrotica undecimpunctata	-99.7323	32.4803
Diabrotica undecimpunctata	-79.8303	36.6072
Diabrotica undecimpunctata	-82.4983	35.5664
Diabrotica undecimpunctata	-96.1756	32.4077
Diabrotica undecimpunctata	-99.0809	28.8586
Diabrotica undecimpunctata	-70.7959	43.0821
Diabrotica undecimpunctata	-82.5276	33.0518
Diabrotica undecimpunctata	-120.422	37.3779
Diabrotica undecimpunctata	-87.5384	33.3213
Diabrotica undecimpunctata	-74.9976	39.3856
Diabrotica undecimpunctata	-75.9812	39.5123
Diabrotica undecimpunctata	-77.8039	37.5607
Diabrotica undecimpunctata	-95.2399	32.1877
Diabrotica undecimpunctata	-76.8691	38.8849
Diabrotica undecimpunctata	-76.6947	37.2236
Diabrotica undecimpunctata	-78.1483	34.0675
Diabrotica undecimpunctata	-83.8426	35.4546
Diabrotica undecimpunctata	-123.201	45.5793
Diabrotica undecimpunctata	-93.1144	43.964
Diabrotica undecimpunctata	-95.4913	35.8553
Diabrotica undecimpunctata	-78.3173	38.6506
Diabrotica undecimpunctata	-77.9021	34.3054
Diabrotica undecimpunctata	-94.6431	37.0413
Diabrotica undecimpunctata	-92.4568	34.7843
Diabrotica undecimpunctata	-101.665	33.4434
Diabrotica undecimpunctata	-92.1382	37.7857
Diabrotica undecimpunctata	-93.1606	35.3046
Diabrotica undecimpunctata	-83.667	37.8174
Diabrotica undecimpunctata	-86.0299	31.8846
Diabrotica undecimpunctata	-84.0255	39.9362
Diabrotica undecimpunctata	-104.349	36.0696
Diabrotica undecimpunctata	-83.9962	35.802
Diabrotica undecimpunctata	-93.2845	35.1168
Diabrotica undecimpunctata	-121.901	37.6827
Diabrotica undecimpunctata	-96.905	33.7849
Diabrotica undecimpunctata	-78.6813	34.2485
Diabrotica undecimpunctata	-122.436	38.1527
Diabrotica undecimpunctata	-71.8791	41.3089
Diabrotica undecimpunctata	-93	38.732
Diabrotica undecimpunctata	-82.9353	41.519
Diabrotica undecimpunctata	-102.242	43.9909
Diabrotica undecimpunctata	-110.759	32.2066
Diabrotica undecimpunctata	-76.0536	41.1737
Diabrotica undecimpunctata	-83.2531	33.7896
Diabrotica undecimpunctata	-96.7108	40.7509
Diabrotica undecimpunctata	-82.5979	35.6776
Diabrotica undecimpunctata	-80.8676	40.0749
Diabrotica undecimpunctata	-101.415	34.9781
Diabrotica undecimpunctata	-122.124	37.3405
Diabrotica undecimpunctata	-87.5531	33.0336
Diabrotica undecimpunctata	-82.1112	36.181
Diabrotica undecimpunctata	-100.003	32.8528
Diabrotica undecimpunctata	-76.5191	37.3364
Diabrotica undecimpunctata	-87.0263	36.0155
Diabrotica undecimpunctata	-76.1526	44.8274
Diabrotica undecimpunctata	-102.082	31.9235
Diabrotica undecimpunctata	-84.6933	40.9343
Diabrotica undecimpunctata	-102.08	34.7834
Diabrotica undecimpunctata	-83.8572	42.0692
Diabrotica undecimpunctata	-82.685	35.1312
Diabrotica undecimpunctata	-71.006	44.11
Diabrotica undecimpunctata	-78.4004	35.9335
Diabrotica undecimpunctata	-85.4099	42.9845
Diabrotica undecimpunctata	-83.0947	40.2063
Diabrotica undecimpunctata	-70.9663	42.8032
Diabrotica undecimpunctata	-94.5413	37.0328
Diabrotica undecimpunctata	-124.043	41.3062
Diabrotica undecimpunctata	-98.2842	19.0503
Diabrotica undecimpunctata	-73.3998	42.8202
Diabrotica undecimpunctata	-76.483	39.1614
Diabrotica undecimpunctata	-72.4697	44.5506
Diabrotica undecimpunctata	-79.7218	33.0666
Diabrotica undecimpunctata	-70.7547	43.0013
Diabrotica undecimpunctata	-86.497	39.1292
Diabrotica undecimpunctata	-77.0285	38.8883
Diabrotica undecimpunctata	-83.936	35.6082
Diabrotica undecimpunctata	-79.9541	35.5628
Diabrotica undecimpunctata	-83.5316	35.1367
Diabrotica undecimpunctata	-72.6445	42.3263
Diabrotica undecimpunctata	-84.3823	34.1258
Diabrotica undecimpunctata	-123.141	44.1459
Diabrotica undecimpunctata	-84.5526	35.469
Diabrotica undecimpunctata	-74.1035	40.6428
Diabrotica undecimpunctata	-79.9201	40.4827
Diabrotica undecimpunctata	-78.6656	38.942
Diabrotica undecimpunctata	-101.003	25.343
Diabrotica undecimpunctata	-94.5959	37.3085
Diabrotica undecimpunctata	-80.5568	37.3243
Diabrotica undecimpunctata	-76.3706	42.9916
Diabrotica undecimpunctata	-122.695	42.1853
Diabrotica undecimpunctata	-98.2555	29.7751
Diabrotica undecimpunctata	-80.7837	41.228
Diabrotica undecimpunctata	-70.8587	43.1472
Diabrotica undecimpunctata	-92.5296	30.305
Diabrotica undecimpunctata	-121.972	38.2948
Diabrotica undecimpunctata	-82.7037	42.0324
Diabrotica undecimpunctata	-88.483	39.6786
Diabrotica undecimpunctata	-89.9692	38.5325
Diabrotica undecimpunctata	-89.3048	43.3448
Diabrotica undecimpunctata	-97.8311	38.0691
Diabrotica undecimpunctata	-97.5174	35.4652
Diabrotica undecimpunctata	-104.822	39.025
Diabrotica undecimpunctata	-99.9164	31.5135
Diabrotica undecimpunctata	-74.9869	40.2222
Diabrotica undecimpunctata	-84.1864	36.0333
Diabrotica undecimpunctata	-86.3866	39.0531
Diabrotica undecimpunctata	-74.4456	40.0289
Diabrotica undecimpunctata	-101.154	29.7133
Diabrotica undecimpunctata	-71.5311	42.5811
Diabrotica undecimpunctata	-77.0065	39.0166
Diabrotica undecimpunctata	-78.5242	35.8884
Diabrotica undecimpunctata	-83.4446	36.0129
Diabrotica undecimpunctata	-86.9889	34.9803
Diabrotica undecimpunctata	-94.0108	35.9521
Diabrotica undecimpunctata	-77.4705	38.387
Diabrotica undecimpunctata	-94.2338	31.074
Diabrotica undecimpunctata	-83.9578	38.8028
Diabrotica undecimpunctata	-97.0963	38.8247
Diabrotica undecimpunctata	-79.9011	40.7191
Diabrotica undecimpunctata	-79.2618	34.6959
Diabrotica undecimpunctata	-81.2213	41.7224
Diabrotica undecimpunctata	-70.8637	42.8054
Diabrotica undecimpunctata	-93.1409	43.8614
Diabrotica undecimpunctata	-97.0465	37.0981
Diabrotica undecimpunctata	-91.2328	30.2908
Diabrotica undecimpunctata	-96.6835	40.6467
Diabrotica undecimpunctata	-97.3619	37.7203
Diabrotica undecimpunctata	-83.1345	42.425
Diabrotica undecimpunctata	-88.4622	42.9301
Diabrotica undecimpunctata	-122.602	45.7643
Diabrotica undecimpunctata	-96.1323	41.2782
Diabrotica undecimpunctata	-88.0256	36.9087
Diabrotica undecimpunctata	-88.1137	42.0678
Diabrotica undecimpunctata	-86.8935	34.8014
Diabrotica undecimpunctata	-100.866	29.615
Diabrotica undecimpunctata	-76.7089	43.3472
Diabrotica undecimpunctata	-85.478	43.1283
Diabrotica undecimpunctata	-105.186	40.5809
Diabrotica undecimpunctata	-122.214	47.9877
Diabrotica undecimpunctata	-77.921	40.66
Diabrotica undecimpunctata	-105.004	40.5919
Diabrotica undecimpunctata	-95.9863	33.7353
Diabrotica undecimpunctata	-94.6994	33.0097
Diabrotica undecimpunctata	-73.1229	41.9212
Diabrotica undecimpunctata	-89.2765	35.0551
Diabrotica undecimpunctata	-84.2027	30.2982
Diabrotica undecimpunctata	-78.9283	36.766
Diabrotica undecimpunctata	-83.1207	42.5493
Diabrotica undecimpunctata	-91.2564	38.594
Diabrotica undecimpunctata	-98.3633	40.9286
Diabrotica undecimpunctata	-77.8963	40.8003
Diabrotica undecimpunctata	-94.3755	37.9269
Diabrotica undecimpunctata	-76.7066	38.1121
Diabrotica undecimpunctata	-122.166	37.0947
Diabrotica undecimpunctata	-122.956	45.0515
Diabrotica undecimpunctata	-91.7811	46.9449
Diabrotica undecimpunctata	-84.1367	30.0849
Diabrotica undecimpunctata	-92.2432	34.6821
Diabrotica undecimpunctata	-105.15	40.4597
Diabrotica undecimpunctata	-113.286	37.2063
Diabrotica undecimpunctata	-96.4876	38.6513
Diabrotica undecimpunctata	-79.9355	36.0696
Diabrotica undecimpunctata	-122.981	46.3356
Diabrotica undecimpunctata	-104.812	40.4425
Diabrotica undecimpunctata	-123.073	44.975
Diabrotica undecimpunctata	-106.701	35.302
Diabrotica undecimpunctata	-83.4089	35.7223
Diabrotica undecimpunctata	-85.4841	35.5333
Diabrotica undecimpunctata	-123.396	43.1292
Diabrotica undecimpunctata	-102.37	31.8701
Diabrotica undecimpunctata	-74.5106	40.3085
Diabrotica undecimpunctata	-102.211	32.0141
Diabrotica undecimpunctata	-98.4819	31.057
Diabrotica undecimpunctata	-75.2484	38.8295
Diabrotica undecimpunctata	-76.5629	38.9795
Diabrotica undecimpunctata	-110.771	50.0489
Diabrotica undecimpunctata	-109.982	32.3385
Diabrotica undecimpunctata	-79.2573	40.6092
Diabrotica undecimpunctata	-98.3677	30.7403
Diabrotica undecimpunctata	-86.3723	39.2627
Diabrotica undecimpunctata	-96.5637	33.3433
Diabrotica undecimpunctata	-103.836	30.5401
Diabrotica undecimpunctata	-102.358	31.4971
Diabrotica undecimpunctata	-97.2866	32.0606
Diabrotica undecimpunctata	-88.5153	33.9222
Diabrotica undecimpunctata	-85.508	40.4559
Diabrotica undecimpunctata	-123.369	38.7221
Diabrotica undecimpunctata	-90.5371	37.974
Diabrotica undecimpunctata	-123.375	44.4479
Diabrotica undecimpunctata	-85.4815	44.9915
Diabrotica undecimpunctata	-105.084	40.5751
Diabrotica undecimpunctata	-95.8131	36.0943
Diabrotica undecimpunctata	-97.0328	46.5527
Diabrotica undecimpunctata	-103.947	32.3109
Diabrotica undecimpunctata	-73.6782	40.9693
Diabrotica undecimpunctata	-84.4832	38.017
Diabrotica undecimpunctata	-112.468	34.8856
Diabrotica undecimpunctata	-121.262	36.0002
Diabrotica undecimpunctata	-86.6535	38.3935
Diabrotica undecimpunctata	-94.331	38.0212
Diabrotica undecimpunctata	-104.678	38.612
Diabrotica undecimpunctata	-73.841	40.9461
Diabrotica undecimpunctata	-122.458	38.2139
Diabrotica undecimpunctata	-89.6589	31.9538
Diabrotica undecimpunctata	-75.6591	39.7972
Diabrotica undecimpunctata	-82.134	38.437
Diabrotica undecimpunctata	-77.3252	38.8606
Diabrotica undecimpunctata	-100.906	29.5093
Diabrotica undecimpunctata	-71.6621	42.1496
Diabrotica undecimpunctata	-80.4471	39.8859
Diabrotica undecimpunctata	-105.025	40.493
Diabrotica undecimpunctata	-98.6431	33.5861
Diabrotica undecimpunctata	-105.144	40.5108
Diabrotica undecimpunctata	-82.5078	42.5702
Diabrotica undecimpunctata	-98.2701	42.5104
Diabrotica undecimpunctata	-76.4321	39.264
Diabrotica undecimpunctata	-122.396	47.7381
Diabrotica undecimpunctata	-124.079	40.8788
Diabrotica undecimpunctata	-79.3742	39.503
Diabrotica undecimpunctata	-91.1233	38.6716
Diabrotica undecimpunctata	-110.459	31.5811
Diabrotica undecimpunctata	-79.0551	35.9343
Diabrotica undecimpunctata	-82.727	35.2413
Diabrotica undecimpunctata	-92.4332	36.0452
Diabrotica undecimpunctata	-112.426	34.5789
Diabrotica undecimpunctata	-81.8356	38.0528
Diabrotica undecimpunctata	-86.8957	34.9682
Diabrotica undecimpunctata	-121.713	36.1985
Diabrotica undecimpunctata	-71.0916	41.948
Diabrotica undecimpunctata	-110.992	31.4684
Diabrotica undecimpunctata	-83.0851	35.4268
Diabrotica undecimpunctata	-75.5032	38.7634
Diabrotica undecimpunctata	-88.3246	36.5841
Diabrotica undecimpunctata	-104.832	41.1579
Diabrotica undecimpunctata	-83.0132	40.0797
Diabrotica undecimpunctata	-97.0022	36.4674
Diabrotica undecimpunctata	-84.7631	33.3605
Diabrotica undecimpunctata	-79.3872	43.686
Diabrotica undecimpunctata	-74.5417	39.4811
Diabrotica undecimpunctata	-108.127	29.2529
Diabrotica undecimpunctata	-84.4336	39.7303
Diabrotica undecimpunctata	-92.166	34.836
Diabrotica undecimpunctata	-86.6487	41.8696
Diabrotica undecimpunctata	-84.7249	37.8226
Diabrotica undecimpunctata	-84.0106	39.6549
Diabrotica undecimpunctata	-103.516	37.761
Diabrotica undecimpunctata	-87.5574	38.2067
Diabrotica undecimpunctata	-84.1844	39.7931
Diabrotica undecimpunctata	-86.2613	41.713
Diabrotica undecimpunctata	-98.3726	40.5912
Diabrotica undecimpunctata	-79.3401	35.368
Diabrotica undecimpunctata	-92.2539	34.5857
Diabrotica undecimpunctata	-72.912	44.3792
Diabrotica undecimpunctata	-96.7855	33.6831
Diabrotica undecimpunctata	-91.0216	38.7513
Diabrotica undecimpunctata	-87.7665	41.9885
Diabrotica undecimpunctata	-85.469	38.3574
Diabrotica undecimpunctata	-80.2221	40.8127
Diabrotica undecimpunctata	-79.7449	43.23
Diabrotica undecimpunctata	-84.219	35.9808
Diabrotica undecimpunctata	-121.258	35.6635
Diabrotica undecimpunctata	-122.884	43.9497
Diabrotica undecimpunctata	-75.0869	45.594
Diabrotica undecimpunctata	-77.0533	40.2427
Diabrotica undecimpunctata	-72.5731	42.2574
Diabrotica undecimpunctata	-123.729	44.3851
Diabrotica undecimpunctata	-95.2678	29.6848
Diabrotica undecimpunctata	-94.5735	33.2261
Diabrotica undecimpunctata	-105.158	39.7048
Diabrotica undecimpunctata	-100.82	21.1008
Diabrotica undecimpunctata	-73.5645	45.3792
Diabrotica undecimpunctata	-89.0841	37.2909
Diabrotica undecimpunctata	-123.298	42.2133
Diabrotica undecimpunctata	-99.9987	20.3907
Diabrotica undecimpunctata	-98.9997	19.3256
Diabrotica undecimpunctata	-84.9717	30.4003
Diabrotica undecimpunctata	-76.6562	40.2976
Diabrotica undecimpunctata	-97.6679	35.5888
Diabrotica undecimpunctata	-101.352	32.322
Diabrotica undecimpunctata	-74.7205	40.578
Diabrotica undecimpunctata	-73.2932	44.7703
Diabrotica undecimpunctata	-81.1981	44.6508
Diabrotica undecimpunctata	-97.1538	37.6855
Diabrotica undecimpunctata	-82.2935	29.5202
Diabrotica undecimpunctata	-77.0987	39.5094
Diabrotica undecimpunctata	-92.305	41.173
Diabrotica undecimpunctata	-82.7035	35.0507
Diabrotica undecimpunctata	-104.239	32.8067
Diabrotica undecimpunctata	-74.5154	45.1143
Diabrotica undecimpunctata	-73.3765	44.2526
Diabrotica undecimpunctata	-118.442	34.0648
Diabrotica undecimpunctata	-81.745	42.919
Diabrotica undecimpunctata	-78.5734	34.3282
Diabrotica undecimpunctata	-124.042	43.6898
Diabrotica undecimpunctata	-88.1842	43.125
Diabrotica undecimpunctata	-79.8691	39.6057
Diabrotica undecimpunctata	-79.934	43.5738
Diabrotica undecimpunctata	-103.236	30.2068
Diabrotica undecimpunctata	-80.0473	42.5489
Diabrotica undecimpunctata	-88.1058	34.9463
Diabrotica undecimpunctata	-75.7335	38.7273
Diabrotica undecimpunctata	-94.0994	40.5005
Diabrotica undecimpunctata	-104.833	31.9953
Diabrotica undecimpunctata	-83.4924	42.4635
Diabrotica undecimpunctata	-73.2403	41.1356
Diabrotica undecimpunctata	-104.936	34.8115
Diabrotica undecimpunctata	-93.3947	41.68
Diabrotica undecimpunctata	-93.62	44.7208
Diabrotica undecimpunctata	-123.224	39.1879
Diabrotica undecimpunctata	-75.5845	45.3205
Diabrotica undecimpunctata	-73.2375	44.9087
Diabrotica undecimpunctata	-104.105	30.7061
Diabrotica undecimpunctata	-75.5275	39.044
Diabrotica undecimpunctata	-79.9294	43.266
Diabrotica undecimpunctata	-81.2713	37.7047
Diabrotica undecimpunctata	-79.0066	36.0842
Diabrotica undecimpunctata	-90.1572	38.5402
Diabrotica undecimpunctata	-89.7722	43.1398
Diabrotica undecimpunctata	-75.8423	41.2188
Diabrotica undecimpunctata	-86.3403	41.7092
Diabrotica undecimpunctata	-89.4991	45.7017
Diabrotica undecimpunctata	-105.574	40.4
Diabrotica undecimpunctata	-89.4785	37.2959
Diabrotica undecimpunctata	-99.753	29.4278
Diabrotica undecimpunctata	-91.5067	41.5027
Diabrotica undecimpunctata	-122.868	45.5563
Diabrotica undecimpunctata	-122.75	45.595
Diabrotica undecimpunctata	-82.876	40.7628
Diabrotica undecimpunctata	-75.91	39.88
Diabrotica undecimpunctata	-124.139	43.3076
Diabrotica undecimpunctata	-97.4543	35.7039
Diabrotica undecimpunctata	-84.8363	39.37
Diabrotica undecimpunctata	-104.843	38.9148
Diabrotica undecimpunctata	-93.8605	45.1577
Diabrotica undecimpunctata	-79.0859	36.0779
Diabrotica undecimpunctata	-75.6557	41.1673
Diabrotica undecimpunctata	-71.8555	42.7644
Diabrotica undecimpunctata	-99.5773	38.93
Diabrotica undecimpunctata	-91.5629	41.8468
Diabrotica undecimpunctata	-73.9016	44.3846
Diabrotica undecimpunctata	-81.9313	40.7774
Diabrotica undecimpunctata	-96.735	43.5854
Diabrotica undecimpunctata	-73.0087	43.058
Diabrotica undecimpunctata	-82.4115	36.3923
Diabrotica undecimpunctata	-106.266	32.8292
Diabrotica undecimpunctata	-97.6803	32.7616
Diabrotica undecimpunctata	-72.9572	42.9122
Diabrotica undecimpunctata	-91.4416	44.0466
Diabrotica undecimpunctata	-87.6649	32.8519
Diabrotica undecimpunctata	-77.3038	44.4784
Diabrotica undecimpunctata	-77.5612	37.5264
Diabrotica undecimpunctata	-105.182	51.4439
Diabrotica undecimpunctata	-79.486	44.0512
Diabrotica undecimpunctata	-99.8544	17.5801
Diabrotica undecimpunctata	-80.601	44.6108
Diabrotica undecimpunctata	-98.4679	33.8889
Diabrotica undecimpunctata	-76.9004	35.478
Diabrotica undecimpunctata	-78.6322	44.8453
Diabrotica undecimpunctata	-97.4016	42.9058
Diabrotica undecimpunctata	-105	37.3696
Diabrotica undecimpunctata	-77.4668	43.2471
Diabrotica undecimpunctata	-76.5144	38.5133
Diabrotica undecimpunctata	-103.349	34.256
Diabrotica undecimpunctata	-103.857	35.797
Diabrotica undecimpunctata	-83.8029	41.6234
Diabrotica undecimpunctata	-93.7843	42.1033
Diabrotica undecimpunctata	-81.4466	42.6069
Diabrotica undecimpunctata	-120.618	35.4025
Diabrotica undecimpunctata	-88.3056	42.1501
Diabrotica undecimpunctata	-74.1058	38.2555
Diabrotica undecimpunctata	-82.8736	40.0712
Diabrotica undecimpunctata	-88.7967	40.4438
Diabrotica undecimpunctata	-90.3602	38.8159
Diabrotica undecimpunctata	-96.02	45.1566
Diabrotica undecimpunctata	-89.0372	42.3731
Diabrotica undecimpunctata	-86.0017	39.9822
Diabrotica undecimpunctata	-99.1962	19.6146
Diabrotica undecimpunctata	-75.7255	37.97
Diabrotica undecimpunctata	-84.331	42.2091
Diabrotica undecimpunctata	-80.756	35.1468
Diabrotica undecimpunctata	-73.0816	44.4295
Diabrotica undecimpunctata	-79.7781	43.6433
Diabrotica undecimpunctata	-79.3125	37.7173
Diabrotica undecimpunctata	-97.9007	38.0699
Diabrotica undecimpunctata	-71.2079	42.124
Diabrotica undecimpunctata	-97.4917	35.2701
Diabrotica undecimpunctata	-72.4521	43.4396
Diabrotica undecimpunctata	-76.4316	38.7531
Diabrotica undecimpunctata	-96.5423	33.1077
Diabrotica undecimpunctata	-81.4968	45.0796
Diabrotica undecimpunctata	-87.8863	43.176
Diabrotica undecimpunctata	-91.6531	41.9641
Diabrotica undecimpunctata	-97.6114	33.234
Diabrotica undecimpunctata	-92.3347	34.7215
Diabrotica undecimpunctata	-123.094	39.2787
Diabrotica undecimpunctata	-93.7065	42.0516
Diabrotica undecimpunctata	-83.5367	35.6855
Diabrotica undecimpunctata	-102.34	43.8554
Diabrotica undecimpunctata	-73.9389	40.6514
Diabrotica undecimpunctata	-73.2998	41.1991
Diabrotica undecimpunctata	-79.4807	43.1681
Diabrotica undecimpunctata	-76.9055	39.157
Diabrotica undecimpunctata	-121.871	37.9578
Diabrotica undecimpunctata	-75.1105	39.7075
Diabrotica undecimpunctata	-74.6256	39.6265
Diabrotica undecimpunctata	-74.0626	45.4129
Diabrotica undecimpunctata	-87.6081	41.5681
Diabrotica undecimpunctata	-104.71	38.6941
Diabrotica undecimpunctata	-77.4426	37.9024
Diabrotica undecimpunctata	-96.7678	46.8737
Diabrotica undecimpunctata	-75.576	44.8165
Diabrotica undecimpunctata	-74.1866	41.6965
Diabrotica undecimpunctata	-86.1299	39.8285
Diabrotica undecimpunctata	-95.2344	38.8737
Diabrotica undecimpunctata	-87.5922	34.9499
Diabrotica undecimpunctata	-85.9772	39.3559
Diabrotica undecimpunctata	-82.5567	35.2554
Diabrotica undecimpunctata	-77.8847	34.1852
Diabrotica undecimpunctata	-76.6844	40.2571
Diabrotica undecimpunctata	-105.05	51.4492
Diabrotica undecimpunctata	-122.878	38.413
Diabrotica undecimpunctata	-97.9834	35.0377
Diabrotica undecimpunctata	-80.7308	35.3231
Diabrotica undecimpunctata	-74.4777	39.8752
Diabrotica undecimpunctata	-82.1268	39.3727
Diabrotica undecimpunctata	-78.4962	35.9334
Diabrotica undecimpunctata	-93.3214	44.9753
Diabrotica undecimpunctata	-82.3658	42.9601
Diabrotica undecimpunctata	-73.5066	43.6949
Diabrotica undecimpunctata	-76.3151	38.9851
Diabrotica undecimpunctata	-89.2962	40.3102
Diabrotica undecimpunctata	-95.8502	35.9922
Diabrotica undecimpunctata	-81.6054	36.6387
Diabrotica undecimpunctata	-84.5718	33.8535
Diabrotica undecimpunctata	-93.1754	30.8657
Diabrotica undecimpunctata	-90.5105	38.7061
Diabrotica undecimpunctata	-119.125	35.3823
Diabrotica undecimpunctata	-106.402	35.0543
Diabrotica undecimpunctata	-78.4838	38.5148
Diabrotica undecimpunctata	-97.5421	35.4192
Diabrotica undecimpunctata	-88.0714	36.7908
Diabrotica undecimpunctata	-78.4274	38.2086
Diabrotica undecimpunctata	-96.3226	42.5154
Diabrotica undecimpunctata	-123.692	42.6454
Diabrotica undecimpunctata	-78.8055	36.1028
Diabrotica undecimpunctata	-86.0946	39.9259
Diabrotica undecimpunctata	-94.5326	38.8873
Diabrotica undecimpunctata	-101.808	35.2282
Diabrotica undecimpunctata	-75.0631	39.6731
Diabrotica undecimpunctata	-76.1341	39.4704
Diabrotica undecimpunctata	-122.811	38.4203
Diabrotica undecimpunctata	-91.9802	47.9804
Diabrotica undecimpunctata	-93.9076	37.1043
Diabrotica undecimpunctata	-95.2996	38.986
Diabrotica undecimpunctata	-82.721	39.4957
Diabrotica undecimpunctata	-97.0007	33.2847
Diabrotica undecimpunctata	-98.2891	36.6717
Diabrotica undecimpunctata	-86.3	39.1553
Diabrotica undecimpunctata	-81.6173	41.3182
Diabrotica undecimpunctata	-73.6397	45.4581
Diabrotica undecimpunctata	-75.317	43.9766
Diabrotica undecimpunctata	-91.2975	46.4829
Diabrotica undecimpunctata	-81.4966	36.6286
Diabrotica undecimpunctata	-87.9538	42.8189
Diabrotica undecimpunctata	-75.5434	38.3743
Diabrotica undecimpunctata	-103.751	32.8099
Diabrotica undecimpunctata	-82.2348	39.2677
Diabrotica undecimpunctata	-90.2354	38.6977
Diabrotica undecimpunctata	-81.5287	41.2146
Diabrotica undecimpunctata	-91.8508	45.1052
Diabrotica undecimpunctata	-82.9737	39.8615
Diabrotica undecimpunctata	-73.473	45.1647
Diabrotica undecimpunctata	-90.6862	38.8252
Diabrotica undecimpunctata	-78.5106	38.0118
Diabrotica undecimpunctata	-75.4542	38.6404
Diabrotica undecimpunctata	-123.101	47.2151
Diabrotica undecimpunctata	-87.9064	41.6754
Diabrotica undecimpunctata	-105.118	39.9897
Diabrotica undecimpunctata	-95.0371	35.6032
Diabrotica undecimpunctata	-75.9682	42.0823
Diabrotica undecimpunctata	-78.5996	35.9945
Diabrotica undecimpunctata	-79.5453	40.5556
Diabrotica undecimpunctata	-105.455	35.3813
Diabrotica undecimpunctata	-87.9175	41.2093
Diabrotica undecimpunctata	-83.8189	35.7163
Diabrotica undecimpunctata	-76.4513	39.5657
Diabrotica undecimpunctata	-85.4348	40.1801
Diabrotica undecimpunctata	-105.214	39.9953
Diabrotica undecimpunctata	-79.9885	42.109
Diabrotica undecimpunctata	-123.224	45.465
Diabrotica undecimpunctata	-79.0861	43.2523
Diabrotica undecimpunctata	-83.4388	35.4604
Diabrotica undecimpunctata	-100.752	46.846
Diabrotica undecimpunctata	-95.2693	38.5778
Diabrotica undecimpunctata	-81.4802	34.2106
Diabrotica undecimpunctata	-120.773	35.3751
Diabrotica undecimpunctata	-98.3993	33.4657
Diabrotica undecimpunctata	-81.6599	41.4556
Diabrotica undecimpunctata	-77.4783	38.2902
Diabrotica undecimpunctata	-77.2619	38.4699
Diabrotica undecimpunctata	-81.6937	41.3867
Diabrotica undecimpunctata	-81.2919	42.9953
Diabrotica undecimpunctata	-97.3946	38.9276
Diabrotica undecimpunctata	-76.0604	40.3296
Diabrotica undecimpunctata	-96.8888	42.7822
Diabrotica undecimpunctata	-97.2329	49.8731
Diabrotica undecimpunctata	-87.9931	40.0925
Diabrotica undecimpunctata	-93.32	39.3013
Diabrotica undecimpunctata	-84.6453	38.9056
Diabrotica undecimpunctata	-87.8218	42.2561
Diabrotica undecimpunctata	-79.1491	37.4149
Diabrotica undecimpunctata	-79.6402	43.0693
Diabrotica undecimpunctata	-99.743	38.8248
Diabrotica undecimpunctata	-96.9533	42.7838
Diabrotica undecimpunctata	-76.6584	42.5402
Diabrotica undecimpunctata	-97.4181	32.3004
Diabrotica undecimpunctata	-82.2603	40.8929
Diabrotica undecimpunctata	-94.6989	39.0218
Diabrotica undecimpunctata	-75.7439	39.0519
Diabrotica undecimpunctata	-86.1699	39.9753
Diabrotica undecimpunctata	-93.2232	36.8626
Diabrotica undecimpunctata	-78.4125	38.5324
Diabrotica undecimpunctata	-77.7145	38.9691
Diabrotica undecimpunctata	-87.6159	41.8671
Diabrotica undecimpunctata	-103.649	30.3638
Diabrotica undecimpunctata	-76.6904	38.6998
Diabrotica undecimpunctata	-122.707	45.2795
Diabrotica undecimpunctata	-76.2102	44.3235
Diabrotica undecimpunctata	-86.3016	30.8961
Diabrotica undecimpunctata	-92.1612	38.684
Diabrotica undecimpunctata	-81.4029	40.8078
Diabrotica undecimpunctata	-79.6959	40.449
Diabrotica undecimpunctata	-122.109	38.1485
Diabrotica undecimpunctata	-85.3405	35.142
Diabrotica undecimpunctata	-111.788	34.528
Diabrotica undecimpunctata	-92.3343	38.959
Diabrotica undecimpunctata	-91.6577	42.0265
Diabrotica undecimpunctata	-123.206	45.1156
Diabrotica undecimpunctata	-96.8975	49.9666
Diabrotica undecimpunctata	-85.7645	34.4063
Diabrotica undecimpunctata	-78.8675	35.8905
Diabrotica undecimpunctata	-113.651	37.1081
Diabrotica undecimpunctata	-123.386	45.4535
Diabrotica undecimpunctata	-122.169	38.1407
Diabrotica undecimpunctata	-96.4032	32.9043
Diabrotica undecimpunctata	-73.2306	45.636
Diabrotica undecimpunctata	-87.9116	42.1789
Diabrotica undecimpunctata	-101.972	35.3928
Diabrotica undecimpunctata	-119.631	37.3269
Diabrotica undecimpunctata	-102.25	35.536
Diabrotica undecimpunctata	-86.8159	34.7186
Diabrotica undecimpunctata	-122.664	38.4806
Diabrotica undecimpunctata	-124.09	40.7812
Diabrotica undecimpunctata	-70.2225	43.8559
Diabrotica undecimpunctata	-121.915	47.6364
Diabrotica undecimpunctata	-76.7806	40.0557
Diabrotica undecimpunctata	-104.858	39.7593
Diabrotica undecimpunctata	-77.6327	41.0919
Diabrotica undecimpunctata	-86.9184	34.9195
Diabrotica undecimpunctata	-87.7324	42.1045
Diabrotica undecimpunctata	-105.086	40.5
Diabrotica undecimpunctata	-123.528	39.6642
Diabrotica undecimpunctata	-78.1009	38.5192
Diabrotica undecimpunctata	-104.547	40.3404
Diabrotica undecimpunctata	-77.6424	38.5665
Diabrotica undecimpunctata	-85.1836	38.8696
Diabrotica undecimpunctata	-87.8487	44.4412
Diabrotica undecimpunctata	-104.791	39.5669
Diabrotica undecimpunctata	-121.031	35.4901
Diabrotica undecimpunctata	-96.8839	33.2152
Diabrotica undecimpunctata	-76.4493	42.2506
Diabrotica undecimpunctata	-97.6809	30.458
Diabrotica undecimpunctata	-87.4974	38.653
Diabrotica undecimpunctata	-82.9683	42.4502
Diabrotica undecimpunctata	-105.071	39.7104
Diabrotica undecimpunctata	-86.1461	39.3605
Diabrotica undecimpunctata	-105.024	40.5475
Diabrotica undecimpunctata	-105.45	34.9605
Diabrotica undecimpunctata	-97.1722	32.2728
Diabrotica undecimpunctata	-90.8157	38.4713
Diabrotica undecimpunctata	-122.136	47.9923
Diabrotica undecimpunctata	-93.0463	34.1201
Diabrotica undecimpunctata	-105.355	32.915
Diabrotica undecimpunctata	-76.6524	38.2721
Diabrotica undecimpunctata	-79.1321	33.4115
Diabrotica undecimpunctata	-77.1771	40.4674
Diabrotica undecimpunctata	-86.856	45.7486
Diabrotica undecimpunctata	-79.3989	40.2853
Diabrotica undecimpunctata	-122.409	38.2639
Diabrotica undecimpunctata	-78.8488	42.9956
Diabrotica undecimpunctata	-94.6121	39.2035
Diabrotica undecimpunctata	-86.3945	39.8362
Diabrotica undecimpunctata	-103.163	44.0891
Diabrotica undecimpunctata	-83.5251	34.6156
Diabrotica undecimpunctata	-75.9334	44.744
Diabrotica undecimpunctata	-92.2025	34.8727
Diabrotica undecimpunctata	-100.216	47.1963
Diabrotica undecimpunctata	-76.2555	43.5243
Diabrotica undecimpunctata	-76.4711	42.4868
Diabrotica undecimpunctata	-74.9512	39.012
Diabrotica undecimpunctata	-72.1993	44.8097
Diabrotica undecimpunctata	-89.303	39.5622
Diabrotica undecimpunctata	-86.4176	36.9942
Diabrotica undecimpunctata	-73.2242	44.3198
Diabrotica undecimpunctata	-109.207	31.8836
Diabrotica undecimpunctata	-92.4764	35.2869
Diabrotica undecimpunctata	-80.489	37.2653
Diabrotica undecimpunctata	-77.385	44.245
Diabrotica undecimpunctata	-106.345	34.6467
Diabrotica undecimpunctata	-80.3844	36.4081
Diabrotica undecimpunctata	-74.1263	40.8008
Diabrotica undecimpunctata	-80.1721	40.3782
Diabrotica undecimpunctata	-78.4489	37.2006
Diabrotica undecimpunctata	-80.2323	38.3415
Diabrotica undecimpunctata	-102.706	46.8702
Diabrotica undecimpunctata	-83.6088	37.8354
Diabrotica undecimpunctata	-83.264	34.0351
Diabrotica undecimpunctata	-99.7254	33.1688
Diabrotica undecimpunctata	-90.931	38.4674
Diabrotica undecimpunctata	-74.7421	39.9808
Diabrotica undecimpunctata	-87.2692	36.5007
Diabrotica undecimpunctata	-88.9306	37.3762
Diabrotica undecimpunctata	-102.333	32.0265
Diabrotica undecimpunctata	-83.0721	40.0606
Diabrotica undecimpunctata	-124.385	43.3227
Diabrotica undecimpunctata	-94.3909	36.1958
Diabrotica undecimpunctata	-87.722	43.6634
Diabrotica undecimpunctata	-121.631	36.5986
Diabrotica undecimpunctata	-75.2855	41.0454
Diabrotica undecimpunctata	-72.9189	41.3138
Diabrotica undecimpunctata	-124.144	41.7069
Diabrotica undecimpunctata	-81.2885	34.0651
Diabrotica undecimpunctata	-87.9693	41.7568
Diabrotica undecimpunctata	-94.6951	38.6558
Diabrotica undecimpunctata	-88.1511	42.3755
Diabrotica undecimpunctata	-76.3288	36.8337
Diabrotica undecimpunctata	-106.043	35.5889
Diabrotica undecimpunctata	-83.0354	40.1917
Diabrotica undecimpunctata	-96.3048	33.4001
Diabrotica undecimpunctata	-85.5483	38.3981
Diabrotica undecimpunctata	-87.1813	41.5919
Diabrotica undecimpunctata	-82.2518	39.7746
Diabrotica undecimpunctata	-70.8062	42.7894
Diabrotica undecimpunctata	-92.6491	16.7339
Diabrotica undecimpunctata	-103.443	34.4125
Diabrotica undecimpunctata	-124.147	40.7029
Diabrotica undecimpunctata	-80.4177	42.9691
Diabrotica undecimpunctata	-79.868	36.1178
Diabrotica undecimpunctata	-122.709	38.003
Diabrotica undecimpunctata	-123.843	39.8346
Diabrotica undecimpunctata	-78.6971	43.9098
Diabrotica undecimpunctata	-106.621	34.3423
Diabrotica undecimpunctata	-82.9356	40.0699
Diabrotica undecimpunctata	-95.0309	46.9756
Diabrotica undecimpunctata	-85.4258	38.274
Diabrotica undecimpunctata	-86.5002	44.0428
Diabrotica undecimpunctata	-76.4864	37.052
Diabrotica undecimpunctata	-95.3163	38.8593
Diabrotica undecimpunctata	-81.3341	41.2915
Diabrotica undecimpunctata	-77.4779	43.0944
Diabrotica undecimpunctata	-75.2024	40.6668
Diabrotica undecimpunctata	-75.0075	39.5724
Diabrotica undecimpunctata	-106.321	35.9052
Diabrotica undecimpunctata	-83.2557	39.6361
Diabrotica undecimpunctata	-78.3961	44.064
Diabrotica undecimpunctata	-122.259	47.6822
Diabrotica undecimpunctata	-122.169	38.3598
Diabrotica undecimpunctata	-110.908	31.61
Diabrotica undecimpunctata	-79.2525	39.4004
Diabrotica undecimpunctata	-80.766	35.2467
Diabrotica undecimpunctata	-81.9686	36.2029
Diabrotica undecimpunctata	-79.5704	43.5607
Diabrotica undecimpunctata	-83.9857	35.5076
Diabrotica undecimpunctata	-104.841	39.8094
Diabrotica undecimpunctata	-123.232	39.1103
Diabrotica undecimpunctata	-95.675	36.0779
Diabrotica undecimpunctata	-78.9927	35.9708
Diabrotica undecimpunctata	-82.9636	40.1724
Diabrotica undecimpunctata	-87.5035	41.2457
Diabrotica undecimpunctata	-105.293	40.0278
Diabrotica undecimpunctata	-82.6406	40.7059
Diabrotica undecimpunctata	-78.3937	40.4217
Diabrotica undecimpunctata	-95.9172	41.1823
Diabrotica undecimpunctata	-123.362	39.2028
Diabrotica undecimpunctata	-123.344	45.5977
Diabrotica undecimpunctata	-106.075	35.6706
Diabrotica undecimpunctata	-88.7481	40.4781
Diabrotica undecimpunctata	-75.38	40.0914
Diabrotica undecimpunctata	-103.292	34.3786
Diabrotica undecimpunctata	-78.731	35.8697
Diabrotica undecimpunctata	-75.0937	40.1844
Diabrotica undecimpunctata	-75.8665	45.5311
Diabrotica undecimpunctata	-90.0463	38.5347
Diabrotica undecimpunctata	-97.8211	28.409
Diabrotica undecimpunctata	-88.8055	42.9694
Diabrotica undecimpunctata	-105.9	33.6599
Diabrotica undecimpunctata	-86.2731	39.9248
Diabrotica undecimpunctata	-80.1466	42.125
Diabrotica undecimpunctata	-96.6703	46.9209
Diabrotica undecimpunctata	-79.811	43.2059
Diabrotica undecimpunctata	-97.1989	32.9595
Diabrotica undecimpunctata	-80.2436	39.0551
Diabrotica undecimpunctata	-111.047	31.5661
Diabrotica undecimpunctata	-82.8546	32.5865
Diabrotica undecimpunctata	-123.943	44.8169
Diabrotica undecimpunctata	-79.6733	43.462
Diabrotica undecimpunctata	-82.7307	39.3733
Diabrotica undecimpunctata	-75.4856	39.983
Diabrotica undecimpunctata	-77.9636	40.8811
Diabrotica undecimpunctata	-95.6466	29.7559
Diabrotica undecimpunctata	-87.0499	37.054
Diabrotica undecimpunctata	-74.8923	41.8591
Diabrotica undecimpunctata	-117.106	33.2627
Diabrotica undecimpunctata	-117.223	33.3635
Diabrotica undecimpunctata	-97.4227	40.7307
Diabrotica undecimpunctata	-104.961	40.1833
Diabrotica undecimpunctata	-87.2695	36.6172
Diabrotica undecimpunctata	-89.7557	35.303
Diabrotica undecimpunctata	-82.5597	35.8432
Diabrotica undecimpunctata	-120.699	35.7549
Diabrotica undecimpunctata	-86.0839	40.044
Diabrotica undecimpunctata	-75.389	40.0309
Diabrotica undecimpunctata	-84.5984	40.856
Diabrotica undecimpunctata	-106.479	35.0099
Diabrotica undecimpunctata	-122.593	38.2277
Diabrotica undecimpunctata	-81.0794	29.167
Diabrotica undecimpunctata	-82.6695	40.3634
Diabrotica undecimpunctata	-74.4069	41.1004
Diabrotica undecimpunctata	-88.4175	42.8502
Diabrotica undecimpunctata	-79.9676	44.2245
Diabrotica undecimpunctata	-83.777	41.4398
Diabrotica undecimpunctata	-98.2892	19.1903
Diabrotica undecimpunctata	-82.9616	40.1166
Diabrotica undecimpunctata	-82.3188	34.9753
Diabrotica undecimpunctata	-74.7862	41.0748
Diabrotica undecimpunctata	-109.656	31.5039
Diabrotica undecimpunctata	-82.2344	34.7939
Diabrotica undecimpunctata	-124.047	40.8334
Diabrotica undecimpunctata	-95.2252	36.1184
Diabrotica undecimpunctata	-96.7787	40.7735
Diabrotica undecimpunctata	-88.9185	40.534
Diabrotica undecimpunctata	-97.5744	33.1082
Diabrotica undecimpunctata	-83.3333	39.1548
Diabrotica undecimpunctata	-78.3856	44.5845
Diabrotica undecimpunctata	-96.5351	33.7551
Diabrotica undecimpunctata	-75.8282	36.394
Diabrotica undecimpunctata	-89.0345	40.7712
Diabrotica undecimpunctata	-74.3583	39.4128
Diabrotica undecimpunctata	-77.319	37.1846
Diabrotica undecimpunctata	-76.7583	37.0023
Diabrotica undecimpunctata	-112.004	34.7213
Diabrotica undecimpunctata	-76.0995	42.5407
Diabrotica undecimpunctata	-97.7994	31.0868
Diabrotica undecimpunctata	-93.2371	37.1203
Diabrotica undecimpunctata	-82.2303	33.4658
Diabrotica undecimpunctata	-82.8025	38.2162
Diabrotica undecimpunctata	-105.469	33.5234
Diabrotica undecimpunctata	-73.4169	41.4422
Diabrotica undecimpunctata	-84.3418	39.1391
Diabrotica undecimpunctata	-86.6731	36.1929
Diabrotica undecimpunctata	-76.1305	41.0714
Diabrotica undecimpunctata	-85.844	39.6383
Diabrotica undecimpunctata	-101.437	34.7983
Diabrotica undecimpunctata	-103.788	30.9437
Diabrotica undecimpunctata	-97.2717	35.1901
Diabrotica undecimpunctata	-120.627	35.2901
Diabrotica undecimpunctata	-90.4725	38.4911
Diabrotica undecimpunctata	-89.0049	33.8226
Diabrotica undecimpunctata	-94.3588	38.4817
Diabrotica undecimpunctata	-122.582	45.5304
Diabrotica undecimpunctata	-75.9711	39.9456
Diabrotica undecimpunctata	-73.6522	40.7608
Diabrotica undecimpunctata	-82.5167	35.4662
Diabrotica undecimpunctata	-87.6915	33.2608
Diabrotica undecimpunctata	-121.905	37.374
Diabrotica undecimpunctata	-122.382	39.7588
Diabrotica undecimpunctata	-120.175	34.6563
Diabrotica undecimpunctata	-80.0484	40.1909
Diabrotica undecimpunctata	-77.1495	38.4877
Diabrotica undecimpunctata	-83.0159	40.025
Diabrotica undecimpunctata	-117.765	33.8196
Diabrotica undecimpunctata	-79.0893	33.5219
Diabrotica undecimpunctata	-76.8751	39.3572
Diabrotica undecimpunctata	-76.191	44.6901
Diabrotica undecimpunctata	-87.9825	40.015
Diabrotica undecimpunctata	-81.4869	40.1118
Diabrotica undecimpunctata	-96.4052	39.1878
Diabrotica undecimpunctata	-73.5683	45.5944
Diabrotica undecimpunctata	-76.8374	38.1633
Diabrotica undecimpunctata	-83.8549	35.0074
Diabrotica undecimpunctata	-79.4215	39.5577
Diabrotica undecimpunctata	-111.089	31.3936
Diabrotica undecimpunctata	-77.2174	39.9132
Diabrotica undecimpunctata	-74.6774	40.3636
Diabrotica undecimpunctata	-82.4636	36.2829
Diabrotica undecimpunctata	-86.7878	33.7349
Diabrotica undecimpunctata	-123.002	38.5011
Diabrotica undecimpunctata	-82.566	35.6125
Diabrotica undecimpunctata	-103.469	38.0847
Diabrotica undecimpunctata	-76.3013	41.2898
Diabrotica undecimpunctata	-97.3684	37.5957
Diabrotica undecimpunctata	-79.3449	40.353
Diabrotica undecimpunctata	-78.8183	38.3027
Diabrotica undecimpunctata	-118.113	35.7496
Diabrotica undecimpunctata	-80.2936	43.388
Diabrotica undecimpunctata	-82.4917	35.4072
Diabrotica undecimpunctata	-101.9	43.8314
Diabrotica undecimpunctata	-122.117	47.6601
Diabrotica undecimpunctata	-122.696	45.1766
Diabrotica undecimpunctata	-94.8316	44.8829
Diabrotica undecimpunctata	-77.6858	38.9073
Diabrotica undecimpunctata	-103.196	34.4211
Diabrotica undecimpunctata	-77.2755	35.5656
Diabrotica undecimpunctata	-123.43	38.6814
Diabrotica undecimpunctata	-96.0601	41.2817
Diabrotica undecimpunctata	-81.3475	40.8394
Diabrotica undecimpunctata	-72.7293	43.8051
Diabrotica undecimpunctata	-107.953	30.3801
Diabrotica undecimpunctata	-104.991	39.6028
Diabrotica undecimpunctata	-83.0633	39.8972
Diabrotica undecimpunctata	-75.4125	44.8924
Diabrotica undecimpunctata	-78.0164	38.7655
Diabrotica undecimpunctata	-81.3773	39.1915
Diabrotica undecimpunctata	-80.361	33.585
Diabrotica undecimpunctata	-123.539	44.424
Diabrotica undecimpunctata	-75.2125	39.9317
Diabrotica undecimpunctata	-110.142	31.5471
Diabrotica undecimpunctata	-86.569	36.6434
Diabrotica undecimpunctata	-74.1358	40.3409
Diabrotica undecimpunctata	-81.1772	33.9872
Diabrotica undecimpunctata	-86.0236	42.8181
Diabrotica undecimpunctata	-122.724	43.2173
Diabrotica undecimpunctata	-82.7064	41.6145
Diabrotica undecimpunctata	-89.9772	38.5899
Diabrotica undecimpunctata	-74.0479	40.3431
Diabrotica undecimpunctata	-95.954	36.3738
Diabrotica undecimpunctata	-105.639	35.9166
Diabrotica undecimpunctata	-94.6885	38.8802
Diabrotica undecimpunctata	-106.289	35.7901
Diabrotica undecimpunctata	-122.932	45.1139
Diabrotica undecimpunctata	-122.601	45.3978
Diabrotica undecimpunctata	-123.277	44.1126
Diabrotica undecimpunctata	-96.3195	32.049
Diabrotica undecimpunctata	-79.8375	40.4841
Diabrotica undecimpunctata	-84.7188	38.9695
Diabrotica undecimpunctata	-76.2285	35.9791
Diabrotica undecimpunctata	-75.0561	38.5632
Diabrotica undecimpunctata	-69.9258	43.9302
Diabrotica undecimpunctata	-82.3395	29.5929
Diabrotica undecimpunctata	-75.081	39.9214
Diabrotica undecimpunctata	-122.352	45.3328
Diabrotica undecimpunctata	-94.5786	39.1343
Diabrotica undecimpunctata	-94.7587	39.131
Diabrotica undecimpunctata	-81.0434	37.3599
Diabrotica undecimpunctata	-123.226	44.4843
Diabrotica undecimpunctata	-122.318	45.5594
Diabrotica undecimpunctata	-79.857	40.1772
Diabrotica undecimpunctata	-122.711	38.5768
Diabrotica undecimpunctata	-123.209	44.5381
Diabrotica undecimpunctata	-94.368	35.3938
Diabrotica undecimpunctata	-95.7085	39.0435
Diabrotica undecimpunctata	-75.4549	41.1081
Diabrotica undecimpunctata	-79.3052	43.7268
Diabrotica undecimpunctata	-104.756	43.7104
Diabrotica undecimpunctata	-76.6098	40.9549
Diabrotica undecimpunctata	-74.5839	39.2678
Diabrotica undecimpunctata	-73.0649	40.9004
Diabrotica undecimpunctata	-93.095	36.5255
Diabrotica undecimpunctata	-80.2383	40.2457
Diabrotica undecimpunctata	-82.3508	29.6422
Diabrotica undecimpunctata	-86.8161	36.1775
Diabrotica undecimpunctata	-79.0068	43.8103
Diabrotica undecimpunctata	-122.442	45.4127
Diabrotica undecimpunctata	-81.7088	36.2507
Diabrotica undecimpunctata	-85.1712	35.2689
Diabrotica undecimpunctata	-85.6024	40.5443
Diabrotica undecimpunctata	-122.435	45.4696
Diabrotica undecimpunctata	-71.993	43.4233
Diabrotica undecimpunctata	-78.7907	42.9481
Diabrotica undecimpunctata	-105.387	42.7668
Diabrotica undecimpunctata	-85.9	33.9555
Diabrotica undecimpunctata	-117.857	33.8928
Diabrotica undecimpunctata	-117.083	32.6267
Diabrotica undecimpunctata	-77.6769	43.2312
Diabrotica undecimpunctata	-85.9317	36.0057
Diabrotica undecimpunctata	-77.4921	41.6287
Diabrotica undecimpunctata	-82.7727	39.9917
Diabrotica undecimpunctata	-122.348	37.2095
Diabrotica undecimpunctata	-75.2275	40.4398
Diabrotica undecimpunctata	-94.6845	39.0998
Diabrotica undecimpunctata	-104.832	41.1097
Diabrotica undecimpunctata	-83.9387	34.9169
Diabrotica undecimpunctata	-122.794	44.7812
Diabrotica undecimpunctata	-86.6427	35.9466
Diabrotica undecimpunctata	-124.399	40.4159
Diabrotica undecimpunctata	-121.844	36.2712
Diabrotica undecimpunctata	-79.5238	35.1068
Diabrotica undecimpunctata	-96.6	40.8655
Diabrotica undecimpunctata	-82.55	40.6835
Diabrotica undecimpunctata	-94.278	38.9557
Diabrotica undecimpunctata	-88.1175	43.1789
Diabrotica undecimpunctata	-79.5371	33.4935
Diabrotica undecimpunctata	-78.6371	35.8223
Diabrotica undecimpunctata	-93.2658	36.6529
Diabrotica undecimpunctata	-98.3872	33.7567
Diabrotica undecimpunctata	-84.9155	37.3524
Diabrotica undecimpunctata	-80.7806	35.4591
Diabrotica undecimpunctata	-81.2693	37.8597
Diabrotica undecimpunctata	-101.998	33.6997
Diabrotica undecimpunctata	-70.6927	41.3796
Diabrotica undecimpunctata	-97.6771	29.9274
Diabrotica undecimpunctata	-73.6676	40.6727
Diabrotica undecimpunctata	-108.7	33.7338
Diabrotica undecimpunctata	-104.336	39.7552
Diabrotica undecimpunctata	-122.619	45.8865
Diabrotica undecimpunctata	-77.4668	39.0732
Diabrotica undecimpunctata	-89.9946	38.8098
Diabrotica undecimpunctata	-75.1226	40.1026
Diabrotica undecimpunctata	-79.1823	35.8146
Diabrotica undecimpunctata	-79.5905	38.7043
Diabrotica undecimpunctata	-80.4841	37.2008
Diabrotica undecimpunctata	-95.9127	40.836
Diabrotica undecimpunctata	-110.462	32.9033
Diabrotica undecimpunctata	-86.7149	35.5843
Diabrotica undecimpunctata	-85.778	40.105
Diabrotica undecimpunctata	-92.0725	38.4905
Diabrotica undecimpunctata	-80.1763	32.6818
Diabrotica undecimpunctata	-86.4647	36.8092
Diabrotica undecimpunctata	-87.4539	46.5512
Diabrotica undecimpunctata	-97.5621	38.9192
Diabrotica undecimpunctata	-82.8283	40.1653
Diabrotica undecimpunctata	-122.597	38.4089
Diabrotica undecimpunctata	-76.1042	40.2119
Diabrotica undecimpunctata	-76.8179	38.7752
Diabrotica undecimpunctata	-120.46	35.1989
Diabrotica undecimpunctata	-123.208	44.2257
Diabrotica undecimpunctata	-122.141	38.0252
Diabrotica undecimpunctata	-105.494	28.2632
Diabrotica undecimpunctata	-82.381	34.6997
Diabrotica undecimpunctata	-73.6421	41.2821
Diabrotica undecimpunctata	-107.713	32.2726
Diabrotica undecimpunctata	-85.4203	34.8387
Diabrotica undecimpunctata	-81.6234	41.1235
Diabrotica undecimpunctata	-110.709	31.4678
Diabrotica undecimpunctata	-121.686	37.0057
Diabrotica undecimpunctata	-87.4039	33.9601
Diabrotica undecimpunctata	-91.5564	31.5597
Diabrotica undecimpunctata	-71.9653	43.5113
Diabrotica undecimpunctata	-106.595	35.0655
Diabrotica undecimpunctata	-121.667	36.6466
Diabrotica undecimpunctata	-84.2167	35.7735
Diabrotica undecimpunctata	-84.1758	39.7334
Diabrotica undecimpunctata	-121.151	38.6137
Diabrotica undecimpunctata	-122.174	37.3871
Diabrotica undecimpunctata	-122.194	37.7781
Diabrotica undecimpunctata	-82.4536	34.7389
Diabrotica undecimpunctata	-81.2786	27.6462
Diabrotica undecimpunctata	-92.3071	39.0745
Diabrotica undecimpunctata	-106.557	35.1529
Diabrotica undecimpunctata	-91.4155	31.8398
Diabrotica undecimpunctata	-122.333	38.2565
Diabrotica undecimpunctata	-85.4851	43.6882
Diabrotica undecimpunctata	-122.018	37.4204
Diabrotica undecimpunctata	-79.133	35.8785
Diabrotica undecimpunctata	-117.049	32.8494
Diabrotica undecimpunctata	-86.8511	34.8743
Diabrotica undecimpunctata	-117.136	32.94
Diabrotica undecimpunctata	-82.6231	35.0511
Diabrotica undecimpunctata	-85.3642	35.0108
Diabrotica undecimpunctata	-122.341	38.5087
Diabrotica undecimpunctata	-81.9121	38.0176
Diabrotica undecimpunctata	-76.1274	43.0398
Diabrotica undecimpunctata	-122.201	37.0135
Diabrotica undecimpunctata	-90.4309	30.0024
Diabrotica undecimpunctata	-103.166	38.5363
Diabrotica undecimpunctata	-97.4983	35.1184
Diabrotica undecimpunctata	-117.188	33.1764
Diabrotica undecimpunctata	-100.281	25.3465
Diabrotica undecimpunctata	-87.781	41.9067
Diabrotica undecimpunctata	-85.5405	38.1174
Diabrotica undecimpunctata	-73.8675	40.5674
Diabrotica undecimpunctata	-99.2644	29.9983
Diabrotica undecimpunctata	-77.1062	39.1152
Diabrotica undecimpunctata	-84.6713	36.5728
Diabrotica undecimpunctata	-101.222	36.631
Diabrotica undecimpunctata	-97.4246	31.0166
Diabrotica undecimpunctata	-76.776	39.6385
Diabrotica undecimpunctata	-81.2276	27.1465
Diabrotica undecimpunctata	-86.3857	34.6981
Diabrotica undecimpunctata	-92.3554	32.6933
Diabrotica undecimpunctata	-92.6576	40.1005
Diabrotica undecimpunctata	-96.9489	33.4057
Diabrotica undecimpunctata	-106.204	31.7127
Diabrotica undecimpunctata	-75.8059	38.5134
Diabrotica undecimpunctata	-81.0423	35.0493
Diabrotica undecimpunctata	-95.9807	36.2575
Diabrotica undecimpunctata	-122.814	42.6258
Diabrotica undecimpunctata	-83.6029	32.4767
Diabrotica undecimpunctata	-93.2927	37.2088
Diabrotica undecimpunctata	-120.649	35.3647
Diabrotica undecimpunctata	-86.6399	36.0947
Diabrotica undecimpunctata	-122.054	37.2206
Diabrotica undecimpunctata	-111.27	33.808
Diabrotica undecimpunctata	-83.1791	35.6337
Diabrotica undecimpunctata	-107.614	32.1874
Diabrotica undecimpunctata	-81.4279	38.2557
Diabrotica undecimpunctata	-83.9909	35.9456
Diabrotica undecimpunctata	-95.8749	36.1126
Diabrotica undecimpunctata	-97.3665	35.6885
Diabrotica undecimpunctata	-99.8056	32.4502
Diabrotica undecimpunctata	-75.7117	36.1029
Diabrotica undecimpunctata	-91.3741	41.3123
Diabrotica undecimpunctata	-97.2868	31.4785
Diabrotica undecimpunctata	-83.6343	33.5864
Diabrotica undecimpunctata	-75.4295	38.7175
Diabrotica undecimpunctata	-82.2814	34.4758
Diabrotica undecimpunctata	-120.193	34.6101
Diabrotica undecimpunctata	-95.8004	36.172
Diabrotica undecimpunctata	-82.5512	41.4023
Diabrotica undecimpunctata	-90.3803	34.6862
Diabrotica undecimpunctata	-77.3921	37.2001
Diabrotica undecimpunctata	-95.9574	36.0104
Diabrotica undecimpunctata	-99.5337	32.2162
Diabrotica undecimpunctata	-96.772	32.821
Diabrotica undecimpunctata	-96.9337	36.7022
Diabrotica undecimpunctata	-85.3822	34.5818
Diabrotica undecimpunctata	-84.5509	36.6737
Diabrotica undecimpunctata	-76.6087	39.7947
Diabrotica undecimpunctata	-70.1983	41.2729
Diabrotica undecimpunctata	-81.7046	35.728
Diabrotica undecimpunctata	-100.826	20.5785
Diabrotica undecimpunctata	-72.9375	44.5173
Diabrotica undecimpunctata	-122.131	37.0531
Diabrotica undecimpunctata	-97.311	37.519
Diabrotica undecimpunctata	-87.0624	33.0896
Diabrotica undecimpunctata	-106.477	31.6322
Diabrotica undecimpunctata	-94.7843	36.3504
Diabrotica undecimpunctata	-75.6611	35.8739
Diabrotica undecimpunctata	-121.501	36.8196
Diabrotica undecimpunctata	-87.0999	34.7015
Diabrotica undecimpunctata	-122.746	38.0406
Diabrotica undecimpunctata	-81.2352	28.5287
Diabrotica undecimpunctata	-84.1417	36.8927
Diabrotica undecimpunctata	-120.295	34.5688
Diabrotica undecimpunctata	-96.692	30.291
Diabrotica undecimpunctata	-78.9927	35.7256
Diabrotica undecimpunctata	-76.2807	39.0652
Diabrotica undecimpunctata	-97.9632	38.0639
Diabrotica undecimpunctata	-81.3796	29.1095
Diabrotica undecimpunctata	-97.3257	35.4805
Diabrotica undecimpunctata	-96.4419	35.8575
Diabrotica undecimpunctata	-99.5936	19.4696
Diabrotica undecimpunctata	-122.685	45.107
Diabrotica undecimpunctata	-84.4542	33.8797
Diabrotica undecimpunctata	-93.7906	41.7813
Diabrotica undecimpunctata	-96.1033	41.4341
Diabrotica undecimpunctata	-81.4796	28.3849
Diabrotica undecimpunctata	-121.607	37.0527
Diabrotica undecimpunctata	-89.389	37.4709
Diabrotica undecimpunctata	-79.0888	34.8655
Diabrotica undecimpunctata	-84.3688	35.9559
Diabrotica undecimpunctata	-101.391	20.8542
Diabrotica undecimpunctata	-84.4162	45.7488
Diabrotica undecimpunctata	-99.9936	35.5261
Diabrotica undecimpunctata	-120.257	37.3449
Diabrotica undecimpunctata	-122.212	47.4761
Diabrotica undecimpunctata	-86.002	34.0299
Diabrotica undecimpunctata	-96.81	32.8995
Diabrotica undecimpunctata	-89.4651	34.6443
Diabrotica undecimpunctata	-87.8823	41.8317
Diabrotica undecimpunctata	-86.8644	33.3239
Diabrotica undecimpunctata	-97.4632	33.1704
Diabrotica undecimpunctata	-87.7055	41.8943
[truncated: 6,236 more rows]
