# Supplementary material for: Potential Geographic Distribution and Suitable Area of Three Species of Diabrotica (Coleoptera: Chrysomelidae) Beetles in Corn-Planting Regions of China
Source: Insects. 2025 Oct 20;16(10):1072. doi: 10.3390/insects16101072 (PMC12563928; doi:10.3390/insects16101072)
Supplement: Supplementary file 1 [file insects-16-01072-s001.zip › Table S1 Complete ENMeval tuning results for all parameter combinations(1).xlsx]

## Sheet: Diabrotica barberi
fc	rm	tune.args	auc.train	cbi.train	auc.diff.avg	auc.diff.sd	auc.val.avg	auc.val.sd	cbi.val.avg	cbi.val.sd	or.10p.avg	or.10p.sd	or.mtp.avg	or.mtp.sd	AICc	delta.AICc	w.AIC	ncoef
LQH	0.5	fc.LQH_rm.0.5	0.970122	0.998	0.00867697	0.0054852	0.966199	0.00830256	0.9724	0.0234798	0.108257	0.0437106	0.00550459	0.0123086	14858.3	184.338	6.53e-41	50
LQP	0.5	fc.LQP_rm.0.5	0.961317	0.992	0.00691656	0.00500588	0.958994	0.00720989	0.9478	0.0231236	0.115596	0.0413353	0.00366972	0.00820575	15169.1	495.186	2.07e-108	21
LQT	0.5	fc.LQT_rm.0.5	0.972435	0.986	0.0105898	0.0075388	0.965547	0.00946201	0.941	0.0278209	0.152294	0.046146	0.00366972	0.00820575	14847.6	173.677	1.35e-38	78
LHP	0.5	fc.LHP_rm.0.5	0.976341	0.998	0.00637161	0.0067822	0.972066	0.00681152	0.966	0.0149666	0.12844	0.0267475	0.00550459	0.0123086	14673.9	0	0.697681	56
LHT	0.5	fc.LHT_rm.0.5	0.973799	0.995	0.00945546	0.00798514	0.96692	0.0086332	0.9574	0.0230391	0.137615	0.0317807	0.00550459	0.0123086	14843.2	169.281	1.22e-37	88
LPT	0.5	fc.LPT_rm.0.5	0.97631	0.995	0.00934766	0.00887068	0.969291	0.00902574	0.9422	0.064325	0.150459	0.0496601	0.00550459	0.0123086	14759	85.0357	2.39e-19	88
LQHP	0.5	fc.LQHP_rm.0.5	0.976399	0.998	0.00636954	0.00678347	0.972083	0.00682522	0.9646	0.0152414	0.126606	0.0278271	0.00550459	0.0123086	14675.6	1.67255	0.302319	57
LQHT	0.5	fc.LQHT_rm.0.5	0.973799	0.995	0.00945633	0.00795009	0.966931	0.00860563	0.956	0.0218746	0.137615	0.0317807	0.00550459	0.0123086	14843.2	169.281	1.22e-37	88
LHPT	0.5	fc.LHPT_rm.0.5	0.978528	0.998	0.0079039	0.00851443	0.972087	0.00789674	0.9548	0.0334619	0.144954	0.0412334	0.00550459	0.0123086	14720	46.0707	6.91e-11	98
LQPT	0.5	fc.LQPT_rm.0.5	0.976699	0.991	0.00869605	0.00809917	0.970501	0.00837415	0.9514	0.0589347	0.154128	0.0516539	0.00550459	0.0123086	14748.6	74.6855	4.23e-17	87
LQHPT	0.5	fc.LQHPT_rm.0.5	0.97853	0.998	0.00786766	0.00841094	0.972122	0.00780769	0.9564	0.0324854	0.143119	0.038159	0.00550459	0.0123086	14717	43.1047	3.05e-10	97
LQH	1	fc.LQH_rm.1	0.967497	0.997	0.00791106	0.005264	0.964188	0.00767794	0.9636	0.0208038	0.113761	0.0403044	0.00550459	0.0123086	14929.7	255.746	2.04e-56	40
LQP	1	fc.LQP_rm.1	0.956016	0.99	0.00757307	0.00524971	0.954659	0.00801288	0.9608	0.0194602	0.111927	0.050417	0.00366972	0.00820575	15316.5	642.552	2.07e-140	16
LQT	1	fc.LQT_rm.1	0.969898	0.994	0.0102541	0.00702473	0.963615	0.00923767	0.9306	0.0341511	0.146789	0.0510804	0.00366972	0.00820575	14903.9	229.958	8.11e-51	58
LHP	1	fc.LHP_rm.1	0.971543	0.995	0.00706055	0.00587753	0.968023	0.00735668	0.9526	0.0202312	0.113761	0.0392463	0.00550459	0.0123086	14823.9	149.966	1.9e-33	43
LHT	1	fc.LHT_rm.1	0.970824	0.996	0.00870431	0.00569651	0.96637	0.00809576	0.9458	0.0341277	0.130275	0.044663	0.00550459	0.0123086	14864.8	190.856	2.51e-42	54
LPT	1	fc.LPT_rm.1	0.972478	0.973	0.0099322	0.0074487	0.966159	0.00930186	0.9094	0.0474689	0.141284	0.0392463	0.00550459	0.0123086	14872.3	198.35	5.92e-44	71
LQHP	1	fc.LQHP_rm.1	0.971543	0.995	0.00706725	0.00588781	0.96802	0.00736161	0.953	0.0202237	0.113761	0.0392463	0.00550459	0.0123086	14823.9	149.969	1.9e-33	43
LQHT	1	fc.LQHT_rm.1	0.970824	0.996	0.00868963	0.00565008	0.966395	0.00806737	0.9464	0.0319734	0.130275	0.044663	0.00550459	0.0123086	14864.8	190.856	2.51e-42	54
LHPT	1	fc.LHPT_rm.1	0.974303	0.986	0.00802014	0.0062144	0.969767	0.00782847	0.9134	0.0425359	0.130275	0.0374914	0.00550459	0.0123086	14772.9	98.9382	2.29e-22	56
LQPT	1	fc.LQPT_rm.1	0.973149	0.996	0.00894661	0.00692287	0.967554	0.0083833	0.9242	0.0338999	0.144954	0.0427369	0.00550459	0.0123086	14847.5	173.552	1.44e-38	68
LQHPT	1	fc.LQHPT_rm.1	0.974304	0.986	0.00800615	0.00616703	0.969785	0.00779312	0.9174	0.0448141	0.130275	0.0374914	0.00550459	0.0123086	14772.9	98.9252	2.3e-22	56
LQH	1.5	fc.LQH_rm.1.5	0.965868	0.99	0.0072811	0.0051818	0.96267	0.00730847	0.963	0.0284341	0.115596	0.0370397	0.00550459	0.0123086	14965.6	291.714	3.15e-64	28
LQP	1.5	fc.LQP_rm.1.5	0.951048	0.986	0.00804661	0.00511591	0.949951	0.00840954	0.9566	0.0092358	0.110092	0.056181	0.00550459	0.0123086	15434.1	760.201	5.86e-166	14
LQT	1.5	fc.LQT_rm.1.5	0.967625	0.98	0.00936367	0.00727838	0.960939	0.00839194	0.8756	0.0772354	0.159633	0.0537305	0.00366972	0.00820575	14978.4	304.417	5.5e-67	49
LHP	1.5	fc.LHP_rm.1.5	0.968103	0.984	0.00682908	0.00534391	0.96485	0.00718554	0.9464	0.0171697	0.110092	0.0472277	0.00733945	0.0119618	14916.9	243.001	1.19e-53	34
LHT	1.5	fc.LHT_rm.1.5	0.969196	0.991	0.00836647	0.00544843	0.964764	0.00783031	0.9426	0.0212438	0.115596	0.0413353	0.00550459	0.0123086	14904.8	230.885	5.1e-51	41
LPT	1.5	fc.LPT_rm.1.5	0.969751	0.969	0.00983252	0.00724127	0.963151	0.00880036	0.8682	0.0538535	0.154128	0.049149	0.00550459	0.0123086	14949.5	275.575	1.01e-60	57
LQHP	1.5	fc.LQHP_rm.1.5	0.968108	0.984	0.00682739	0.00534298	0.964852	0.0071843	0.9464	0.0171697	0.110092	0.0472277	0.00733945	0.0119618	14919.4	245.426	3.55e-54	35
LQHT	1.5	fc.LQHT_rm.1.5	0.969196	0.991	0.00839826	0.00544522	0.964731	0.00782496	0.9406	0.0237971	0.115596	0.0413353	0.00550459	0.0123086	14904.8	230.885	5.1e-51	41
LHPT	1.5	fc.LHPT_rm.1.5	0.971145	0.984	0.00826344	0.00541742	0.966502	0.00780803	0.8988	0.0242528	0.12844	0.0405127	0.00550459	0.0123086	14871.3	197.348	9.77e-44	47
LQPT	1.5	fc.LQPT_rm.1.5	0.970093	0.959	0.00876973	0.00669884	0.96428	0.00789686	0.842	0.0776177	0.152294	0.0533374	0.00550459	0.0123086	14933.7	259.735	2.77e-57	54
LQHPT	1.5	fc.LQHPT_rm.1.5	0.971146	0.984	0.00826651	0.00541089	0.966509	0.00780567	0.8976	0.0170529	0.126606	0.0417406	0.00550459	0.0123086	14871.3	197.356	9.73e-44	47
LQH	2	fc.LQH_rm.2	0.964288	0.993	0.00714486	0.00490163	0.961106	0.0071451	0.9604	0.0270333	0.108257	0.0396729	0.00366972	0.00820575	15017	343.084	2.21e-75	26
LQP	2	fc.LQP_rm.2	0.945086	0.978	0.00864275	0.00502853	0.944257	0.00911128	0.9522	0.0085557	0.108257	0.0633626	0.00550459	0.0123086	15543.8	869.912	8.8e-190	14
LQT	2	fc.LQT_rm.2	0.965551	0.958	0.00872101	0.00746979	0.958352	0.00823314	0.8412	0.107686	0.137615	0.0435176	0.00366972	0.00820575	15050.9	377.014	9.46e-83	45
LHP	2	fc.LHP_rm.2	0.965095	0.994	0.00683904	0.00502474	0.962582	0.00717437	0.9454	0.00808084	0.110092	0.0523016	0.00550459	0.00820575	15001.2	327.291	5.93e-72	31
LHT	2	fc.LHT_rm.2	0.967319	0.974	0.00775505	0.00562646	0.9628	0.00731379	0.9116	0.0445791	0.113761	0.0376035	0.00550459	0.0123086	14966.2	292.286	2.37e-64	37
LPT	2	fc.LPT_rm.2	0.967385	0.948	0.00983037	0.00715937	0.960493	0.00887594	0.837	0.0771913	0.152294	0.046146	0.00366972	0.00820575	15025.1	351.143	3.93e-77	51
LQHP	2	fc.LQHP_rm.2	0.965094	0.994	0.00683803	0.00502551	0.962582	0.00717386	0.9464	0.00723187	0.110092	0.0523016	0.00550459	0.00820575	15001.2	327.298	5.91e-72	31
LQHT	2	fc.LQHT_rm.2	0.967319	0.974	0.00776778	0.00562491	0.962788	0.00731072	0.9064	0.0448921	0.113761	0.0376035	0.00550459	0.0123086	14966.2	292.286	2.37e-64	37
LHPT	2	fc.LHPT_rm.2	0.967811	0.975	0.00807335	0.00486132	0.963852	0.00738413	0.8962	0.0296597	0.111927	0.0478474	0.00733945	0.0119618	14955.8	281.877	4.31e-62	40
LQPT	2	fc.LQPT_rm.2	0.9676	0.953	0.00861615	0.00620195	0.961887	0.00749626	0.8338	0.0955338	0.144954	0.0570728	0.00550459	0.0123086	15016.7	342.784	2.57e-75	50
LQHPT	2	fc.LQHPT_rm.2	0.96781	0.973	0.00806849	0.00487153	0.963858	0.00739284	0.8982	0.0245194	0.111927	0.0478474	0.00733945	0.0119618	14955.8	281.867	4.34e-62	40
LQH	2.5	fc.LQH_rm.2.5	0.962893	0.994	0.00717087	0.00464576	0.960111	0.00713949	0.9486	0.0359068	0.108257	0.0412334	0.00366972	0.00820575	15064.3	390.347	1.2e-85	25
LQP	2.5	fc.LQP_rm.2.5	0.940227	0.973	0.00931729	0.00522597	0.939538	0.0101174	0.941	0.0283813	0.100917	0.056181	0.00550459	0.0123086	15631.5	957.535	8.27e-209	14
LQT	2.5	fc.LQT_rm.2.5	0.96289	0.954	0.00858821	0.00695094	0.956561	0.00812873	0.8272	0.0880948	0.126606	0.044663	0.00366972	0.00820575	15123.9	449.996	1.34e-98	43
LHP	2.5	fc.LHP_rm.2.5	0.963973	0.995	0.0069894	0.00477464	0.96161	0.00719873	0.9508	0.0248133	0.110092	0.0514907	0.00550459	0.00820575	15036.5	362.54	1.32e-79	26
LHT	2.5	fc.LHT_rm.2.5	0.965724	0.978	0.00711493	0.00563011	0.961868	0.00696949	0.9024	0.03728	0.106422	0.0423412	0.00550459	0.0123086	15015.1	341.188	5.7e-75	33
LPT	2.5	fc.LPT_rm.2.5	0.964671	0.952	0.00971179	0.00743831	0.957858	0.00908795	0.8256	0.077271	0.146789	0.0506668	0.00550459	0.0123086	15093.2	419.249	6.38e-92	46
LQHP	2.5	fc.LQHP_rm.2.5	0.963974	0.994	0.00699	0.00477018	0.961612	0.00720034	0.9532	0.0233816	0.110092	0.0514907	0.00550459	0.00820575	15036.5	362.557	1.3e-79	26
LQHT	2.5	fc.LQHT_rm.2.5	0.965724	0.978	0.00711849	0.00563047	0.961881	0.00697393	0.8994	0.0380959	0.106422	0.0423412	0.00550459	0.0123086	15015.1	341.188	5.7e-75	33
LHPT	2.5	fc.LHPT_rm.2.5	0.965941	0.967	0.00750771	0.00457462	0.962869	0.00715471	0.8932	0.0386161	0.106422	0.0418413	0.00550459	0.0123086	15007.4	333.42	2.77e-73	35
LQPT	2.5	fc.LQPT_rm.2.5	0.964887	0.947	0.00842619	0.0060364	0.959452	0.0075397	0.8428	0.124202	0.137615	0.0569251	0.00550459	0.0123086	15086.6	412.621	1.75e-90	45
LQHPT	2.5	fc.LQHPT_rm.2.5	0.965944	0.968	0.00749991	0.00458781	0.962863	0.00714396	0.896	0.03255	0.106422	0.0418413	0.00550459	0.0123086	15007.3	333.373	2.83e-73	35
LQH	3	fc.LQH_rm.3	0.961856	0.984	0.00716672	0.00448075	0.959161	0.00719461	0.9382	0.0273258	0.110092	0.0502498	0.00366972	0.00820575	15097.3	423.367	8.14e-93	21
LQP	3	fc.LQP_rm.3	0.93656	0.969	0.00999174	0.00523109	0.935954	0.010549	0.9394	0.0229848	0.106422	0.0589588	0.00550459	0.0123086	15697.3	1023.35	4.23e-223	13
LQT	3	fc.LQT_rm.3	0.960972	0.947	0.00886651	0.00640452	0.954694	0.00819573	0.8296	0.0491559	0.119266	0.0425395	0.00366972	0.00820575	15171.4	497.468	6.6e-109	37
LHP	3	fc.LHP_rm.3	0.96295	0.995	0.00710284	0.00466177	0.960711	0.00728613	0.9528	0.0161926	0.104587	0.0496601	0.00550459	0.00820575	15069.7	395.756	8.06e-87	22
LHT	3	fc.LHT_rm.3	0.964394	0.955	0.00673234	0.00547223	0.96098	0.00685373	0.9062	0.0139714	0.106422	0.0438067	0.00550459	0.0123086	15061.9	387.971	3.95e-85	30
LPT	3	fc.LPT_rm.3	0.962079	0.909	0.00963037	0.00763584	0.955168	0.00935863	0.828	0.0984302	0.130275	0.0374914	0.00550459	0.0123086	15157.8	483.881	5.89e-106	42
LQHP	3	fc.LQHP_rm.3	0.962947	0.995	0.00710615	0.00465646	0.960713	0.00728823	0.9514	0.0173003	0.104587	0.0496601	0.00550459	0.00820575	15069.7	395.769	8.01e-87	22
LQHT	3	fc.LQHT_rm.3	0.964394	0.955	0.00675617	0.00548364	0.96096	0.00688518	0.8972	0.0216841	0.106422	0.0438067	0.00550459	0.0123086	15061.9	387.971	3.95e-85	30
LHPT	3	fc.LHPT_rm.3	0.964661	0.967	0.00714514	0.00468937	0.961921	0.00711342	0.9072	0.0366565	0.108257	0.0401998	0.00550459	0.0123086	15046.5	372.584	8.67e-82	30
LQPT	3	fc.LQPT_rm.3	0.962241	0.945	0.00811839	0.00638459	0.956846	0.00766773	0.8694	0.110251	0.124771	0.0413353	0.00550459	0.0123086	15148.6	474.696	5.82e-104	40
LQHPT	3	fc.LQHPT_rm.3	0.96466	0.967	0.00714234	0.00469426	0.961916	0.00711365	0.9072	0.0368741	0.108257	0.0401998	0.00550459	0.0123086	15046.5	372.592	8.63e-82	30
LQH	3.5	fc.LQH_rm.3.5	0.960786	0.98	0.00731206	0.00436645	0.958215	0.00735265	0.935	0.0164165	0.108257	0.0469596	0.00550459	0.0123086	15134	460.089	8.64e-101	20
LQP	3.5	fc.LQP_rm.3.5	0.933935	0.967	0.0104191	0.00538275	0.933365	0.0109116	0.939	0.0270647	0.100917	0.0608555	0.00550459	0.0123086	15735.9	1061.92	1.78e-231	10
LQT	3.5	fc.LQT_rm.3.5	0.958878	0.914	0.0091545	0.00591176	0.952366	0.00861465	0.8408	0.0824785	0.108257	0.0412334	0.00366972	0.00820575	15215.9	541.931	1.46e-118	31
LHP	3.5	fc.LHP_rm.3.5	0.962054	0.993	0.00723564	0.00460441	0.959747	0.00738875	0.9484	0.0140464	0.108257	0.0482851	0.00366972	0.00820575	15102.8	428.825	5.31e-94	20
LHT	3.5	fc.LHT_rm.3.5	0.963221	0.934	0.00689032	0.00522882	0.959881	0.00698443	0.8986	0.0221427	0.102752	0.0396729	0.00550459	0.0123086	15105.2	431.283	1.55e-94	29
LPT	3.5	fc.LPT_rm.3.5	0.959227	0.854	0.00985573	0.00715672	0.952291	0.00948931	0.8306	0.0728855	0.122936	0.0264309	0.00366972	0.00820575	15221.2	547.293	1e-119	38
LQHP	3.5	fc.LQHP_rm.3.5	0.962054	0.993	0.0072322	0.00460921	0.95974	0.00738535	0.9486	0.0141174	0.108257	0.0482851	0.00366972	0.00820575	15102.8	428.841	5.27e-94	20
LQHT	3.5	fc.LQHT_rm.3.5	0.963221	0.934	0.00689665	0.00522168	0.959875	0.00699888	0.8946	0.027098	0.102752	0.0396729	0.00550459	0.0123086	15105.2	431.283	1.55e-94	29
LHPT	3.5	fc.LHPT_rm.3.5	0.963751	0.976	0.00709477	0.00492541	0.960926	0.00717406	0.8966	0.0409793	0.108257	0.0455955	0.00550459	0.0123086	15071.3	397.41	3.52e-87	23
LQPT	3.5	fc.LQPT_rm.3.5	0.959504	0.949	0.00838945	0.00605412	0.95403	0.00792744	0.8788	0.0802446	0.121101	0.0455955	0.00550459	0.0123086	15207.5	533.544	9.68e-117	35
LQHPT	3.5	fc.LQHPT_rm.3.5	0.963752	0.978	0.00708716	0.00492523	0.960932	0.00716965	0.8964	0.0446016	0.108257	0.0455955	0.00550459	0.0123086	15071.3	397.396	3.55e-87	23
LQH	4	fc.LQH_rm.4	0.959834	0.98	0.00747238	0.00440317	0.95724	0.00757876	0.938	0.0154919	0.106422	0.046146	0.00550459	0.0123086	15162.9	488.95	4.67e-107	17
LQP	4	fc.LQP_rm.4	0.9326	0.969	0.0106436	0.00539886	0.932114	0.0107999	0.9348	0.0379434	0.104587	0.0564052	0.00550459	0.0123086	15755.1	1081.12	1.21e-235	7
LQT	4	fc.LQT_rm.4	0.956076	0.917	0.00918454	0.00576678	0.949862	0.00855685	0.8428	0.0662171	0.113761	0.0321756	0.00366972	0.00820575	15269.6	595.685	3.11e-130	29
LHP	4	fc.LHP_rm.4	0.961143	0.99	0.0074117	0.00453375	0.958749	0.00752534	0.9528	0.0217876	0.106422	0.0442845	0.00550459	0.0123086	15133	459.036	1.46e-100	18
LHT	4	fc.LHT_rm.4	0.962044	0.928	0.00707986	0.00515448	0.958811	0.0072463	0.8914	0.0283337	0.108257	0.0437106	0.00550459	0.0123086	15137	463.039	1.98e-101	24
LPT	4	fc.LPT_rm.4	0.956434	0.871	0.00970986	0.00716472	0.95038	0.00955068	0.8356	0.0586029	0.117431	0.0307031	0.00366972	0.00820575	15272.7	598.736	6.76e-131	32
LQHP	4	fc.LQHP_rm.4	0.961141	0.99	0.00741766	0.00452442	0.958752	0.00752888	0.9524	0.0212673	0.106422	0.0442845	0.00550459	0.0123086	15133	459.049	1.45e-100	18
LQHT	4	fc.LQHT_rm.4	0.962044	0.928	0.00708037	0.0051671	0.958809	0.00725392	0.8924	0.0295516	0.108257	0.0437106	0.00550459	0.0123086	15137	463.039	1.98e-101	24
LHPT	4	fc.LHPT_rm.4	0.962739	0.977	0.00708638	0.00508133	0.960001	0.00730095	0.9182	0.0380026	0.110092	0.046328	0.00550459	0.0123086	15111	437.088	8.53e-96	23
LQPT	4	fc.LQPT_rm.4	0.956704	0.945	0.00832495	0.00616979	0.951993	0.00793207	0.8812	0.0640445	0.119266	0.0366972	0.00550459	0.0123086	15259.1	585.162	5.99e-128	30
LQHPT	4	fc.LQHPT_rm.4	0.962722	0.98	0.00708495	0.00506878	0.959998	0.00728646	0.9154	0.0398347	0.108257	0.0427369	0.00550459	0.0123086	15111.3	437.331	7.56e-96	23

## Sheet: Diabrotica undecimpunctata
fc	rm	tune.args	auc.train	cbi.train	auc.diff.avg	auc.diff.sd	auc.val.avg	auc.val.sd	cbi.val.avg	cbi.val.sd	or.10p.avg	or.10p.sd	or.mtp.avg	or.mtp.sd	AICc	delta.AICc	w.AIC	ncoef
LQH	0.5	fc.LQH_rm.0.5	0.961971	0.996	0.00153946	0.0010727	0.962438	0.00163531	0.9966	0.00279285	0.102354	0.00947296	0.000121951	0.000272691	231872	2139.38	0	53
LQP	0.5	fc.LQP_rm.0.5	0.949609	0.998	0.00204633	0.00187944	0.952366	0.00261221	0.998	0.000707107	0.101255	0.0119002	0.000121951	0.000272691	237170	7437.53	0	18
LQT	0.5	fc.LQT_rm.0.5	0.959087	0.973	0.00194917	0.00154846	0.959346	0.00203073	0.9796	0.00879204	0.101622	0.0136002	0.000122026	0.000272858	232550	2817.35	0	109
LHP	0.5	fc.LHP_rm.0.5	0.967016	0.999	0.001193	0.000900994	0.967505	0.00138411	0.9956	0.00378153	0.101134	0.00853519	0.000243902	0.000545382	230325	592.271	1.22711e-129	53
LHT	0.5	fc.LHT_rm.0.5	0.964241	0.99	0.00166008	0.00121485	0.964347	0.00171998	0.9946	0.00527257	0.102963	0.0107221	0.000122026	0.000272858	231196	1462.94	1.06022041006719e-318	107
LPT	0.5	fc.LPT_rm.0.5	0.964738	0.973	0.00177841	0.001374	0.964983	0.00195295	0.9838	0.00775887	0.101745	0.00931564	0.000121951	0.000272691	231033	1300.23	2.27762e-283	108
LQHP	0.5	fc.LQHP_rm.0.5	0.967016	0.999	0.001193	0.000900994	0.967505	0.00138411	0.9956	0.00378153	0.101134	0.00853519	0.000243902	0.000545382	230325	592.271	1.22711e-129	53
LQHT	0.5	fc.LQHT_rm.0.5	0.964241	0.99	0.00166008	0.00121485	0.964347	0.00171998	0.9946	0.00527257	0.102963	0.0107221	0.000122026	0.000272858	231196	1462.94	1.06022041006719e-318	107
LHPT	0.5	fc.LHPT_rm.0.5	0.968435	0.981	0.00138721	0.00112897	0.968686	0.00153409	0.9796	0.0267638	0.101743	0.0104388	0.000121951	0.000272691	229733	2.91038e-11	0.5	109
LQPT	0.5	fc.LQPT_rm.0.5	0.96474	0.974	0.00178278	0.00137491	0.96497	0.00195959	0.9834	0.00779744	0.101866	0.00922075	0.000121951	0.000272691	231031	1297.89	7.35212e-283	108
LQHPT	0.5	fc.LQHPT_rm.0.5	0.968435	0.981	0.00138721	0.00112897	0.968686	0.00153409	0.9796	0.0267638	0.101743	0.0104388	0.000121951	0.000272691	229733	0	0.5	109
LQH	1	fc.LQH_rm.1	0.959478	1	0.00167113	0.00099255	0.959977	0.00167799	0.9982	0.00083666	0.102232	0.0103251	0.000121951	0.000272691	233210	3476.89	0	36
LQP	1	fc.LQP_rm.1	0.935824	0.896	0.00286236	0.00288368	0.938284	0.00357943	0.9638	0.00420714	0.100401	0.0124771	0.000121951	0.000272691	239565	9832.22	0	10
LQT	1	fc.LQT_rm.1	0.957806	0.973	0.00199381	0.0014219	0.957892	0.00202646	0.9798	0.00601664	0.100647	0.00995956	0.000122026	0.000272858	233300	3567.11	0	76
LHP	1	fc.LHP_rm.1	0.964301	1	0.00137871	0.000959196	0.965039	0.00151828	0.9946	0.00397492	0.102109	0.00926992	0.000243902	0.000545382	232090	2356.98	0	40
LHT	1	fc.LHT_rm.1	0.962091	0.987	0.00184763	0.00135847	0.962249	0.00199449	0.9956	0.00487852	0.101987	0.00966043	0	0	232075	2342.22	0	77
LPT	1	fc.LPT_rm.1	0.961454	0.985	0.00194072	0.0013975	0.961749	0.00215819	0.9852	0.00481664	0.101623	0.0112229	0.000122026	0.000272858	232529	2796.34	0	77
LQHP	1	fc.LQHP_rm.1	0.964301	1	0.00137871	0.000959196	0.965039	0.00151828	0.9946	0.00397492	0.102109	0.00926992	0.000243902	0.000545382	232090	2356.98	0	40
LQHT	1	fc.LQHT_rm.1	0.962091	0.987	0.00184763	0.00135847	0.962249	0.00199449	0.9956	0.00487852	0.101987	0.00966043	0	0	232075	2342.22	0	77
LHPT	1	fc.LHPT_rm.1	0.965506	0.99	0.00162083	0.00123738	0.965794	0.00183313	0.9842	0.0275627	0.101744	0.00814615	0.000122026	0.000272858	231234	1501.46	0	72
LQPT	1	fc.LQPT_rm.1	0.961454	0.985	0.00193953	0.0013981	0.961753	0.00215289	0.9848	0.00486826	0.101745	0.011262	0.000122026	0.000272858	232529	2796.32	0	77
LQHPT	1	fc.LQHPT_rm.1	0.965506	0.99	0.00162083	0.00123738	0.965794	0.00183313	0.9842	0.0275627	0.101744	0.00814615	0.000122026	0.000272858	231234	1501.46	0	72
LQH	1.5	fc.LQH_rm.1.5	0.958021	1	0.00174724	0.000948707	0.958341	0.00172376	0.9954	0.00391152	0.100889	0.0116878	0.000121951	0.000272691	233997	4264.8	0	31
LQP	1.5	fc.LQP_rm.1.5	0.93408	0.934	0.00294577	0.00299947	0.935985	0.00346289	0.9658	0.00286356	0.100278	0.012821	0.000121951	0.000272691	240184	10451.6	0	8
LQT	1.5	fc.LQT_rm.1.5	0.957101	0.982	0.00204192	0.0013625	0.957332	0.00199794	0.9784	0.00482701	0.0983281	0.0107817	0	0	233840	4107.02	0	52
LHP	1.5	fc.LHP_rm.1.5	0.960398	1	0.00161051	0.000971682	0.961026	0.00175556	0.9982	0.00109545	0.101378	0.0100055	0.000121951	0.000272691	233463	3730.66	0	30
LHT	1.5	fc.LHT_rm.1.5	0.960515	0.989	0.00197192	0.00132013	0.960657	0.00199181	0.9954	0.00482701	0.101133	0.01105	0.000121951	0.000272691	232643	2910.01	0	63
LPT	1.5	fc.LPT_rm.1.5	0.959337	0.99	0.00203829	0.00142103	0.959496	0.00214385	0.982	0.00948683	0.101623	0.0122096	0	0	233418	3685.72	0	57
LQHP	1.5	fc.LQHP_rm.1.5	0.960398	1	0.00161051	0.000971682	0.961026	0.00175556	0.9982	0.00109545	0.101378	0.0100055	0.000121951	0.000272691	233463	3730.66	0	30
LQHT	1.5	fc.LQHT_rm.1.5	0.960515	0.989	0.00197192	0.00132013	0.960657	0.00199181	0.9954	0.00482701	0.101133	0.01105	0.000121951	0.000272691	232643	2910.01	0	63
LHPT	1.5	fc.LHPT_rm.1.5	0.961928	0.992	0.00189248	0.00131258	0.962529	0.00204041	0.9956	0.00343511	0.101865	0.00893663	0	0	232359	2626.81	0	59
LQPT	1.5	fc.LQPT_rm.1.5	0.959337	0.99	0.00203777	0.0014221	0.9595	0.00214562	0.9822	0.00952365	0.101501	0.012301	0	0	233418	3685.71	0	57
LQHPT	1.5	fc.LQHPT_rm.1.5	0.961928	0.992	0.00189248	0.00131258	0.962529	0.00204041	0.9956	0.00343511	0.101865	0.00893663	0	0	232359	2626.81	0	59
LQH	2	fc.LQH_rm.2	0.957145	0.999	0.00178846	0.00101472	0.957427	0.00183957	0.9938	0.00732803	0.100645	0.0131828	0.000121951	0.000272691	234613	4880.46	0	24
LQP	2	fc.LQP_rm.2	0.934006	0.941	0.00297544	0.00304475	0.934902	0.0035127	0.9678	0.00311448	0.101254	0.0130468	0.000121951	0.000272691	240557	10824.7	0	7
LQT	2	fc.LQT_rm.2	0.956427	0.983	0.00204773	0.00133249	0.956943	0.0021108	0.9736	0.00896103	0.0985736	0.0109608	0	0	234310	4577.79	0	50
LHP	2	fc.LHP_rm.2	0.958805	1	0.00173678	0.0010505	0.95916	0.00184399	0.9958	0.0055857	0.100767	0.0114475	0.000121951	0.000272691	234297	4563.99	0	26
LHT	2	fc.LHT_rm.2	0.959721	0.993	0.00199094	0.00128597	0.959807	0.00194029	0.9958	0.00349285	0.101133	0.011425	0.000121951	0.000272691	233076	3343.74	0	54
LPT	2	fc.LPT_rm.2	0.958274	0.989	0.00194962	0.00144028	0.958415	0.00209268	0.9774	0.0116319	0.101867	0.0120579	0	0	234016	4283.64	0	52
LQHP	2	fc.LQHP_rm.2	0.958805	1	0.00173678	0.0010505	0.95916	0.00184399	0.9958	0.0055857	0.100767	0.0114475	0.000121951	0.000272691	234297	4563.99	0	26
LQHT	2	fc.LQHT_rm.2	0.959721	0.993	0.00199094	0.00128597	0.959807	0.00194029	0.9958	0.00349285	0.101133	0.011425	0.000121951	0.000272691	233076	3343.74	0	54
LHPT	2	fc.LHPT_rm.2	0.960539	0.995	0.00198646	0.0012993	0.961047	0.00207723	0.997	0.00158114	0.101987	0.0111611	0.000121951	0.000272691	232898	3165.78	0	50
LQPT	2	fc.LQPT_rm.2	0.95827	0.989	0.00194971	0.00143962	0.958416	0.00209188	0.9768	0.0123774	0.101989	0.0120768	0	0	234018	4285.54	0	52
LQHPT	2	fc.LQHPT_rm.2	0.960539	0.995	0.00198646	0.0012993	0.961047	0.00207723	0.997	0.00158114	0.101987	0.0111611	0.000121951	0.000272691	232898	3165.78	0	50
LQH	2.5	fc.LQH_rm.2.5	0.956066	0.999	0.00183682	0.00109657	0.956332	0.00192962	0.9928	0.00834865	0.101133	0.0118452	0.000121951	0.000272691	235192	5459.79	0	25
LQP	2.5	fc.LQP_rm.2.5	0.934401	0.947	0.00301809	0.0030696	0.935266	0.00356095	0.9684	0.004219	0.1004	0.012594	0.000121951	0.000272691	240855	11122.1	0	7
LQT	2.5	fc.LQT_rm.2.5	0.956053	0.978	0.00205854	0.00138333	0.956353	0.00207193	0.9632	0.0108259	0.099671	0.00825385	0.000121951	0.000272691	234740	5007.76	0	43
LHP	2.5	fc.LHP_rm.2.5	0.957555	0.999	0.001811	0.00112233	0.957858	0.00191429	0.9938	0.00843801	0.101255	0.0124572	0.000121951	0.000272691	234930	5197.79	0	25
LHT	2.5	fc.LHT_rm.2.5	0.958752	0.996	0.00198164	0.00125049	0.958844	0.00193943	0.9958	0.00164317	0.100767	0.0120202	0.000121951	0.000272691	233492	3759.05	0	49
LPT	2.5	fc.LPT_rm.2.5	0.957425	0.982	0.00189213	0.0014494	0.95775	0.00207346	0.9726	0.0107842	0.100281	0.0106617	0	0	234493	4760.21	0	46
LQHP	2.5	fc.LQHP_rm.2.5	0.957555	0.999	0.001811	0.00112233	0.957858	0.00191429	0.9938	0.00843801	0.101255	0.0124572	0.000121951	0.000272691	234930	5197.79	0	25
LQHT	2.5	fc.LQHT_rm.2.5	0.958752	0.996	0.00198164	0.00125049	0.958844	0.00193943	0.9958	0.00164317	0.100767	0.0120202	0.000121951	0.000272691	233492	3759.05	0	49
LHPT	2.5	fc.LHPT_rm.2.5	0.959095	0.998	0.00201982	0.00128336	0.959469	0.00203736	0.9956	0.00288097	0.100889	0.0122746	0.000121951	0.000272691	233403	3670.31	0	50
LQPT	2.5	fc.LQPT_rm.2.5	0.957424	0.982	0.00189151	0.00145041	0.957749	0.00207324	0.9726	0.0107842	0.100281	0.0106617	0	0	234493	4759.88	0	46
LQHPT	2.5	fc.LQHPT_rm.2.5	0.959095	0.998	0.00201982	0.00128336	0.959469	0.00203736	0.9956	0.00288097	0.100889	0.0122746	0.000121951	0.000272691	233403	3670.31	0	50
LQH	3	fc.LQH_rm.3	0.955204	0.998	0.00188831	0.00115075	0.955469	0.00198923	0.9934	0.00782943	0.100767	0.0118363	0.000121951	0.000272691	235673	5940.84	0	19
LQP	3	fc.LQP_rm.3	0.934563	0.952	0.0030556	0.00308568	0.935445	0.0035999	0.9708	0.00460435	0.10101	0.0129698	0.000121951	0.000272691	241154	11421.8	0	7
LQT	3	fc.LQT_rm.3	0.95547	0.972	0.00208241	0.00141152	0.956025	0.00228802	0.9562	0.012112	0.0995487	0.00811141	0.000121951	0.000272691	235124	5391.71	0	39
LHP	3	fc.LHP_rm.3	0.956563	0.999	0.00188182	0.0011576	0.956908	0.00200064	0.9922	0.00983362	0.100035	0.0123852	0.000121951	0.000272691	235463	5730.59	0	22
LHT	3	fc.LHT_rm.3	0.957949	1	0.00197653	0.00123552	0.957951	0.0019186	0.9938	0.00396232	0.100767	0.0127526	0.000121951	0.000272691	233859	4125.88	0	43
LPT	3	fc.LPT_rm.3	0.956726	0.979	0.0019176	0.00143964	0.957095	0.00206851	0.9716	0.00782943	0.100769	0.00940085	0.000121951	0.000272691	234929	5196.31	0	41
LQHP	3	fc.LQHP_rm.3	0.956563	0.999	0.00188182	0.0011576	0.956908	0.00200064	0.9922	0.00983362	0.100035	0.0123852	0.000121951	0.000272691	235463	5730.59	0	22
LQHT	3	fc.LQHT_rm.3	0.957949	1	0.00197653	0.00123552	0.957951	0.0019186	0.9938	0.00396232	0.100767	0.0127526	0.000121951	0.000272691	233859	4125.88	0	43
LHPT	3	fc.LHPT_rm.3	0.958258	0.998	0.00201498	0.00126125	0.958376	0.00194198	0.9928	0.00501996	0.101377	0.0121052	0.000121951	0.000272691	233760	4027.4	0	41
LQPT	3	fc.LQPT_rm.3	0.956726	0.979	0.00191806	0.00144034	0.957094	0.0020687	0.9714	0.00760263	0.100769	0.00940085	0.000121951	0.000272691	234929	5196.57	0	41
LQHPT	3	fc.LQHPT_rm.3	0.958258	0.998	0.00201498	0.00126125	0.958376	0.00194198	0.9928	0.00501996	0.101377	0.0121052	0.000121951	0.000272691	233760	4027.4	0	41
LQH	3.5	fc.LQH_rm.3.5	0.954437	0.999	0.0019395	0.00119206	0.954662	0.00205678	0.9948	0.00576194	0.100767	0.0109274	0.000121951	0.000272691	236107	6374.25	0	16
LQP	3.5	fc.LQP_rm.3.5	0.934515	0.959	0.00308098	0.00310029	0.935446	0.00362822	0.972	0.00291548	0.100522	0.0128239	0.000121951	0.000272691	241456	11723	0	7
LQT	3.5	fc.LQT_rm.3.5	0.955753	0.973	0.00202742	0.0014072	0.955584	0.00192342	0.959	0.0102956	0.0997929	0.00791935	0.000121951	0.000272691	235459	5726.66	0	38
LHP	3.5	fc.LHP_rm.3.5	0.955635	0.999	0.00195319	0.00116717	0.956064	0.00203636	0.993	0.00913783	0.0995476	0.0113808	0.000121951	0.000272691	235937	6204.26	0	21
LHT	3.5	fc.LHT_rm.3.5	0.957649	0.998	0.00197325	0.00121248	0.957552	0.00196769	0.991	0.00591608	0.100279	0.0124395	0.000121951	0.000272691	234173	4440.82	0	39
LPT	3.5	fc.LPT_rm.3.5	0.955938	0.98	0.00194179	0.00146862	0.956302	0.00212676	0.972	0.00463681	0.101623	0.0100541	0.000121951	0.000272691	235320	5586.99	0	36
LQHP	3.5	fc.LQHP_rm.3.5	0.955635	0.999	0.00195319	0.00116717	0.956064	0.00203636	0.993	0.00913783	0.0995476	0.0113808	0.000121951	0.000272691	235937	6204.26	0	21
LQHT	3.5	fc.LQHT_rm.3.5	0.957649	0.998	0.00197325	0.00121248	0.957552	0.00196769	0.991	0.00591608	0.100279	0.0124395	0.000121951	0.000272691	234173	4440.82	0	39
LHPT	3.5	fc.LHPT_rm.3.5	0.957838	0.996	0.00197846	0.00122802	0.957915	0.00191353	0.992	0.00524404	0.100279	0.0120204	0.000121951	0.000272691	234078	4345.75	0	39
LQPT	3.5	fc.LQPT_rm.3.5	0.955913	0.98	0.00194807	0.00147065	0.956295	0.00211926	0.9718	0.00486826	0.101867	0.00999444	0.000121951	0.000272691	235326	5593.15	0	37
LQHPT	3.5	fc.LQHPT_rm.3.5	0.957838	0.996	0.00197846	0.00122802	0.957915	0.00191353	0.992	0.00524404	0.100279	0.0120204	0.000121951	0.000272691	234078	4345.75	0	39
LQH	4	fc.LQH_rm.4	0.953732	0.999	0.0019857	0.00120298	0.954086	0.00204113	0.996	0.00331662	0.100401	0.0103792	0.000121951	0.000272691	236511	6778.33	0	16
LQP	4	fc.LQP_rm.4	0.934307	0.964	0.00311265	0.00310196	0.935258	0.00365291	0.9762	0.00471169	0.100522	0.0114567	0.000121951	0.000272691	241757	12024.7	0	7
LQT	4	fc.LQT_rm.4	0.955775	0.968	0.00195231	0.00143009	0.955386	0.00203323	0.9634	0.00884873	0.0995491	0.00781329	0.000121951	0.000272691	235788	6055.81	0	36
LHP	4	fc.LHP_rm.4	0.954354	1	0.0020075	0.00118558	0.955143	0.00208846	0.9936	0.00829458	0.0995476	0.0108962	0.000121951	0.000272691	236421	6688.16	0	18
LHT	4	fc.LHT_rm.4	0.957571	0.996	0.0019671	0.00121156	0.957405	0.00196162	0.9888	0.00563028	0.100401	0.0111487	0.000121951	0.000272691	234454	4721.02	0	36
LPT	4	fc.LPT_rm.4	0.956092	0.982	0.0019344	0.00146281	0.956059	0.00207402	0.974	0.00484768	0.101623	0.0098501	0.000121951	0.000272691	235629	5896.66	0	34
LQHP	4	fc.LQHP_rm.4	0.954354	1	0.0020075	0.00118558	0.955143	0.00208846	0.9936	0.00829458	0.0995476	0.0108962	0.000121951	0.000272691	236421	6688.16	0	18
LQHT	4	fc.LQHT_rm.4	0.957571	0.996	0.0019671	0.00121156	0.957405	0.00196162	0.9888	0.00563028	0.100401	0.0111487	0.000121951	0.000272691	234454	4721.02	0	36
LHPT	4	fc.LHPT_rm.4	0.957708	0.995	0.00197755	0.00122139	0.957651	0.00197533	0.9922	0.0051672	0.100646	0.0106935	0.000121951	0.000272691	234361	4628.69	0	36
LQPT	4	fc.LQPT_rm.4	0.956097	0.981	0.00193063	0.00146038	0.956114	0.00207307	0.9738	0.00501996	0.101745	0.00927432	0.000121951	0.000272691	235637	5903.94	0	35
LQHPT	4	fc.LQHPT_rm.4	0.957708	0.995	0.00197755	0.00122139	0.957651	0.00197533	0.9922	0.0051672	0.100646	0.0106935	0.000121951	0.000272691	234361	4628.69	0	36

## Sheet: Diabrotica virgifera virgifera
fc	rm	tune.args	auc.train	cbi.train	auc.diff.avg	auc.diff.sd	auc.val.avg	auc.val.sd	cbi.val.avg	cbi.val.sd	or.10p.avg	or.10p.sd	or.mtp.avg	or.mtp.sd	AICc	delta.AICc	w.AIC	ncoef
LQH	0.5	fc.LQH_rm.0.5	0.970122	0.998	0.00867697	0.0054852	0.966199	0.00830256	0.9724	0.0234798	0.108257	0.0437106	0.00550459	0.0123086	14858.3	184.338	6.53282e-41	50
LQP	0.5	fc.LQP_rm.0.5	0.961317	0.992	0.00691656	0.00500588	0.958994	0.00720989	0.9478	0.0231236	0.115596	0.0413353	0.00366972	0.00820575	15169.1	495.186	2.06744e-108	21
LQT	0.5	fc.LQT_rm.0.5	0.972435	0.986	0.0105898	0.00753881	0.965547	0.009462	0.941	0.0278209	0.152294	0.046146	0.00366972	0.00820575	14847.6	173.677	1.34922e-38	78
LHP	0.5	fc.LHP_rm.0.5	0.976341	0.998	0.00637161	0.0067822	0.972066	0.00681152	0.966	0.0149666	0.12844	0.0267475	0.00550459	0.0123086	14673.9	0	0.697681	56
LHT	0.5	fc.LHT_rm.0.5	0.973799	0.995	0.00945546	0.00798514	0.96692	0.0086332	0.9574	0.0230391	0.137615	0.0317807	0.00550459	0.0123086	14843.2	169.281	1.21559e-37	88
LPT	0.5	fc.LPT_rm.0.5	0.97631	0.995	0.00934766	0.00887068	0.969291	0.00902574	0.9422	0.064325	0.150459	0.0496601	0.00550459	0.0123086	14759	85.0357	2.38989e-19	88
LQHP	0.5	fc.LQHP_rm.0.5	0.976399	0.998	0.00636954	0.00678347	0.972083	0.00682522	0.9646	0.0152414	0.126606	0.0278271	0.00550459	0.0123086	14675.6	1.67255	0.302319	57
LQHT	0.5	fc.LQHT_rm.0.5	0.973799	0.995	0.00945633	0.00795008	0.966931	0.00860563	0.956	0.0218746	0.137615	0.0317807	0.00550459	0.0123086	14843.2	169.281	1.21559e-37	88
LHPT	0.5	fc.LHPT_rm.0.5	0.978528	0.998	0.0079039	0.00851443	0.972087	0.00789674	0.9548	0.0334619	0.144954	0.0412334	0.00550459	0.0123086	14720	46.0707	6.91084e-11	98
LQPT	0.5	fc.LQPT_rm.0.5	0.976699	0.991	0.00869606	0.00809917	0.970501	0.00837415	0.9514	0.0589347	0.154128	0.0516539	0.00550459	0.0123086	14748.6	74.6855	4.22579e-17	87
LQHPT	0.5	fc.LQHPT_rm.0.5	0.97853	0.998	0.00786766	0.00841095	0.972122	0.00780769	0.9564	0.0324854	0.143119	0.038159	0.00550459	0.0123086	14717	43.1047	3.04503e-10	97
LQH	1	fc.LQH_rm.1	0.967497	0.997	0.00791106	0.005264	0.964188	0.00767794	0.9636	0.0208038	0.113761	0.0403044	0.00550459	0.0123086	14929.7	255.746	2.03766e-56	40
LQP	1	fc.LQP_rm.1	0.956016	0.99	0.00757307	0.00524971	0.954659	0.00801288	0.9608	0.0194602	0.111927	0.050417	0.00366972	0.00820575	15316.5	642.552	2.06672e-140	16
LQT	1	fc.LQT_rm.1	0.969898	0.994	0.0102541	0.00702473	0.963615	0.00923767	0.9306	0.0341511	0.146789	0.0510804	0.00366972	0.00820575	14903.9	229.958	8.10988e-51	58
LHP	1	fc.LHP_rm.1	0.971543	0.995	0.00706055	0.00587753	0.968023	0.00735668	0.9526	0.0202312	0.113761	0.0392463	0.00550459	0.0123086	14823.9	149.966	1.901e-33	43
LHT	1	fc.LHT_rm.1	0.970824	0.996	0.00870431	0.00569651	0.96637	0.00809576	0.9458	0.0341277	0.130275	0.044663	0.00550459	0.0123086	14864.8	190.856	2.51102e-42	54
LPT	1	fc.LPT_rm.1	0.972478	0.973	0.0099322	0.0074487	0.966159	0.00930186	0.9094	0.0474689	0.141284	0.0392463	0.00550459	0.0123086	14872.3	198.35	5.9226e-44	71
LQHP	1	fc.LQHP_rm.1	0.971543	0.995	0.00706725	0.00588781	0.96802	0.00736161	0.953	0.0202237	0.113761	0.0392463	0.00550459	0.0123086	14823.9	149.969	1.89832e-33	43
LQHT	1	fc.LQHT_rm.1	0.970824	0.996	0.00868963	0.00565008	0.966395	0.00806737	0.9464	0.0319734	0.130275	0.044663	0.00550459	0.0123086	14864.8	190.856	2.51102e-42	54
LHPT	1	fc.LHPT_rm.1	0.974303	0.986	0.00802014	0.0062144	0.969767	0.00782847	0.9134	0.0425359	0.130275	0.0374914	0.00550459	0.0123086	14772.9	98.9382	2.28821e-22	56
LQPT	1	fc.LQPT_rm.1	0.973149	0.996	0.00894661	0.00692287	0.967554	0.0083833	0.9242	0.0338999	0.144954	0.0427369	0.00550459	0.0123086	14847.5	173.552	1.4367e-38	68
LQHPT	1	fc.LQHPT_rm.1	0.974304	0.986	0.00800615	0.00616703	0.969785	0.00779312	0.9174	0.0448141	0.130275	0.0374914	0.00550459	0.0123086	14772.9	98.9252	2.30313e-22	56
LQH	1.5	fc.LQH_rm.1.5	0.965868	0.99	0.0072811	0.0051818	0.96267	0.00730847	0.963	0.0284341	0.115596	0.0370397	0.00550459	0.0123086	14965.6	291.714	3.15293e-64	28
LQP	1.5	fc.LQP_rm.1.5	0.951048	0.986	0.00804661	0.00511591	0.949951	0.00840954	0.9566	0.0092358	0.110092	0.056181	0.00550459	0.0123086	15434.1	760.201	5.8639e-166	14
LQT	1.5	fc.LQT_rm.1.5	0.967625	0.98	0.00936367	0.00727838	0.960939	0.00839194	0.8756	0.0772354	0.159633	0.0537305	0.00366972	0.00820575	14978.4	304.417	5.49922e-67	49
LHP	1.5	fc.LHP_rm.1.5	0.968103	0.984	0.00682908	0.00534391	0.96485	0.00718554	0.9464	0.0171697	0.110092	0.0472277	0.00733945	0.0119618	14916.9	243.001	1.19279e-53	34
LHT	1.5	fc.LHT_rm.1.5	0.969196	0.991	0.00836647	0.00544843	0.964764	0.00783031	0.9426	0.0212438	0.115596	0.0413353	0.00550459	0.0123086	14904.8	230.885	5.10168e-51	41
LPT	1.5	fc.LPT_rm.1.5	0.969751	0.969	0.00983252	0.00724127	0.963151	0.00880036	0.8682	0.0538535	0.154128	0.049149	0.00550459	0.0123086	14949.5	275.575	1.00769e-60	57
LQHP	1.5	fc.LQHP_rm.1.5	0.968108	0.984	0.00682739	0.00534298	0.964852	0.0071843	0.9464	0.0171697	0.110092	0.0472277	0.00733945	0.0119618	14919.4	245.426	3.54935e-54	35
LQHT	1.5	fc.LQHT_rm.1.5	0.969196	0.991	0.00839826	0.00544522	0.964731	0.00782496	0.9406	0.0237971	0.115596	0.0413353	0.00550459	0.0123086	14904.8	230.885	5.10168e-51	41
LHPT	1.5	fc.LHPT_rm.1.5	0.971145	0.984	0.00826344	0.00541742	0.966502	0.00780803	0.8988	0.0242528	0.12844	0.0405127	0.00550459	0.0123086	14871.3	197.348	9.77346e-44	47
LQPT	1.5	fc.LQPT_rm.1.5	0.970093	0.959	0.00876972	0.00669884	0.96428	0.00789686	0.842	0.0776177	0.152294	0.0533374	0.00550459	0.0123086	14933.7	259.735	2.77289e-57	54
LQHPT	1.5	fc.LQHPT_rm.1.5	0.971146	0.984	0.00826651	0.00541089	0.966509	0.00780567	0.8976	0.0170529	0.126606	0.0417406	0.00550459	0.0123086	14871.3	197.356	9.73337e-44	47
LQH	2	fc.LQH_rm.2	0.964288	0.993	0.00714486	0.00490163	0.961106	0.0071451	0.9604	0.0270333	0.108257	0.0396729	0.00366972	0.00820575	15017	343.084	2.20734e-75	26
LQP	2	fc.LQP_rm.2	0.945086	0.978	0.00864275	0.00502854	0.944257	0.00911128	0.9522	0.0085557	0.108257	0.0633626	0.00550459	0.0123086	15543.8	869.912	8.80177e-190	14
LQT	2	fc.LQT_rm.2	0.965551	0.958	0.00872101	0.00746979	0.958352	0.00823314	0.8412	0.107686	0.137615	0.0435176	0.00366972	0.00820575	15050.9	377.014	9.46468e-83	45
LHP	2	fc.LHP_rm.2	0.965095	0.994	0.00683904	0.00502474	0.962582	0.00717437	0.9454	0.00808084	0.110092	0.0523016	0.00550459	0.00820575	15001.2	327.291	5.93478e-72	31
LHT	2	fc.LHT_rm.2	0.967319	0.974	0.00775505	0.00562646	0.9628	0.00731379	0.9116	0.0445791	0.113761	0.0376035	0.00550459	0.0123086	14966.2	292.286	2.36948e-64	37
LPT	2	fc.LPT_rm.2	0.967385	0.948	0.00983037	0.00715937	0.960493	0.00887594	0.837	0.0771913	0.152294	0.046146	0.00366972	0.00820575	15025.1	351.143	3.92575e-77	51
LQHP	2	fc.LQHP_rm.2	0.965094	0.994	0.00683803	0.00502551	0.962582	0.00717386	0.9464	0.00723187	0.110092	0.0523016	0.00550459	0.00820575	15001.2	327.298	5.9129e-72	31
LQHT	2	fc.LQHT_rm.2	0.967319	0.974	0.00776778	0.00562491	0.962788	0.00731072	0.9064	0.0448921	0.113761	0.0376035	0.00550459	0.0123086	14966.2	292.286	2.36948e-64	37
LHPT	2	fc.LHPT_rm.2	0.967811	0.975	0.00807335	0.00486132	0.963852	0.00738413	0.8962	0.0296597	0.111927	0.0478474	0.00733945	0.0119618	14955.8	281.877	4.31443e-62	40
LQPT	2	fc.LQPT_rm.2	0.9676	0.953	0.00861615	0.00620195	0.961887	0.00749626	0.8338	0.0955338	0.144954	0.0570728	0.00550459	0.0123086	15016.7	342.784	2.56527e-75	50
LQHPT	2	fc.LQHPT_rm.2	0.96781	0.973	0.00806849	0.00487153	0.963858	0.00739284	0.8982	0.0245194	0.111927	0.0478474	0.00733945	0.0119618	14955.8	281.867	4.33575e-62	40
LQH	2.5	fc.LQH_rm.2.5	0.962893	0.994	0.00717087	0.00464576	0.960111	0.00713949	0.9486	0.0359068	0.108257	0.0412334	0.00366972	0.00820575	15064.3	390.347	1.20465e-85	25
LQP	2.5	fc.LQP_rm.2.5	0.940227	0.973	0.00931729	0.00522597	0.939538	0.0101174	0.941	0.0283813	0.100917	0.056181	0.00550459	0.0123086	15631.5	957.535	8.27214e-209	14
LQT	2.5	fc.LQT_rm.2.5	0.96289	0.954	0.00858821	0.00695094	0.956561	0.00812873	0.8272	0.0880948	0.126606	0.044663	0.00366972	0.00820575	15123.9	449.996	1.34388e-98	43
LHP	2.5	fc.LHP_rm.2.5	0.963973	0.995	0.0069894	0.00477464	0.96161	0.00719873	0.9508	0.0248133	0.110092	0.0514907	0.00550459	0.00820575	15036.5	362.54	1.31545e-79	26
LHT	2.5	fc.LHT_rm.2.5	0.965724	0.978	0.00711493	0.00563011	0.961868	0.00696949	0.9024	0.03728	0.106422	0.0423412	0.00550459	0.0123086	15015.1	341.188	5.69572e-75	33
LPT	2.5	fc.LPT_rm.2.5	0.964671	0.952	0.00971179	0.00743831	0.957858	0.00908796	0.8256	0.077271	0.146789	0.0506668	0.00550459	0.0123086	15093.2	419.249	6.38131e-92	46
LQHP	2.5	fc.LQHP_rm.2.5	0.963974	0.994	0.00699	0.00477018	0.961612	0.00720034	0.9532	0.0233816	0.110092	0.0514907	0.00550459	0.00820575	15036.5	362.557	1.30457e-79	26
LQHT	2.5	fc.LQHT_rm.2.5	0.965724	0.978	0.00711849	0.00563047	0.961881	0.00697393	0.8994	0.0380959	0.106422	0.0423412	0.00550459	0.0123086	15015.1	341.188	5.69572e-75	33
LHPT	2.5	fc.LHPT_rm.2.5	0.965941	0.967	0.00750771	0.00457462	0.962869	0.00715471	0.8932	0.0386161	0.106422	0.0418413	0.00550459	0.0123086	15007.4	333.42	2.76912e-73	35
LQPT	2.5	fc.LQPT_rm.2.5	0.964887	0.947	0.00842619	0.0060364	0.959452	0.00753971	0.8428	0.124202	0.137615	0.0569251	0.00550459	0.0123086	15086.6	412.621	1.75432e-90	45
LQHPT	2.5	fc.LQHPT_rm.2.5	0.965944	0.968	0.00749991	0.00458781	0.962863	0.00714396	0.896	0.03255	0.106422	0.0418413	0.00550459	0.0123086	15007.3	333.373	2.83495e-73	35
LQH	3	fc.LQH_rm.3	0.961856	0.984	0.00716672	0.00448075	0.959161	0.00719461	0.9382	0.0273258	0.110092	0.0502498	0.00366972	0.00820575	15097.3	423.367	8.14041e-93	21
LQP	3	fc.LQP_rm.3	0.93656	0.969	0.00999174	0.00523109	0.935954	0.010549	0.9394	0.0229848	0.106422	0.0589588	0.00550459	0.0123086	15697.3	1023.35	4.22613e-223	13
LQT	3	fc.LQT_rm.3	0.960972	0.947	0.00886651	0.00640451	0.954694	0.00819573	0.8296	0.0491559	0.119266	0.0425395	0.00366972	0.00820575	15171.4	497.468	6.60479e-109	37
LHP	3	fc.LHP_rm.3	0.96295	0.995	0.00710284	0.00466177	0.960711	0.00728613	0.9528	0.0161926	0.104587	0.0496601	0.00550459	0.00820575	15069.7	395.756	8.05924e-87	22
LHT	3	fc.LHT_rm.3	0.964394	0.955	0.00673234	0.00547223	0.96098	0.00685373	0.9062	0.0139714	0.106422	0.0438067	0.00550459	0.0123086	15061.9	387.971	3.95241e-85	30
LPT	3	fc.LPT_rm.3	0.962079	0.909	0.00963037	0.00763584	0.955168	0.00935863	0.828	0.0984302	0.130275	0.0374914	0.00550459	0.0123086	15157.8	483.881	5.89111e-106	42
LQHP	3	fc.LQHP_rm.3	0.962947	0.995	0.00710615	0.00465646	0.960713	0.00728823	0.9514	0.0173003	0.104587	0.0496601	0.00550459	0.00820575	15069.7	395.769	8.00826e-87	22
LQHT	3	fc.LQHT_rm.3	0.964394	0.955	0.00675617	0.00548364	0.96096	0.00688518	0.8972	0.0216841	0.106422	0.0438067	0.00550459	0.0123086	15061.9	387.971	3.95241e-85	30
LHPT	3	fc.LHPT_rm.3	0.964661	0.967	0.00714514	0.00468937	0.961921	0.00711342	0.9072	0.0366565	0.108257	0.0401998	0.00550459	0.0123086	15046.5	372.584	8.67292e-82	30
LQPT	3	fc.LQPT_rm.3	0.962241	0.945	0.00811839	0.0063846	0.956846	0.00766773	0.8694	0.110251	0.124771	0.0413353	0.00550459	0.0123086	15148.6	474.696	5.81778e-104	40
LQHPT	3	fc.LQHPT_rm.3	0.96466	0.967	0.00714234	0.00469426	0.961916	0.00711365	0.9072	0.0368741	0.108257	0.0401998	0.00550459	0.0123086	15046.5	372.592	8.63464e-82	30
LQH	3.5	fc.LQH_rm.3.5	0.960786	0.98	0.00731206	0.00436645	0.958215	0.00735265	0.935	0.0164165	0.108257	0.0469596	0.00550459	0.0123086	15134	460.089	8.63966e-101	20
LQP	3.5	fc.LQP_rm.3.5	0.933935	0.967	0.0104191	0.00538275	0.933365	0.0109116	0.939	0.0270647	0.100917	0.0608555	0.00550459	0.0123086	15735.9	1061.92	1.78299e-231	10
LQT	3.5	fc.LQT_rm.3.5	0.958878	0.914	0.0091545	0.00591176	0.952366	0.00861465	0.8408	0.0824785	0.108257	0.0412334	0.00366972	0.00820575	15215.9	541.931	1.4619e-118	31
LHP	3.5	fc.LHP_rm.3.5	0.962054	0.993	0.00723564	0.00460441	0.959747	0.00738875	0.9484	0.0140464	0.108257	0.0482851	0.00366972	0.00820575	15102.8	428.825	5.31401e-94	20
LHT	3.5	fc.LHT_rm.3.5	0.963221	0.934	0.00689032	0.00522882	0.959881	0.00698443	0.8986	0.0221427	0.102752	0.0396729	0.00550459	0.0123086	15105.2	431.283	1.55487e-94	29
LPT	3.5	fc.LPT_rm.3.5	0.959227	0.854	0.00985573	0.00715672	0.952291	0.00948931	0.8306	0.0728855	0.122936	0.0264309	0.00366972	0.00820575	15221.2	547.293	1.00116e-119	38
LQHP	3.5	fc.LQHP_rm.3.5	0.962054	0.993	0.0072322	0.00460921	0.95974	0.00738535	0.9486	0.0141174	0.108257	0.0482851	0.00366972	0.00820575	15102.8	428.841	5.27196e-94	20
LQHT	3.5	fc.LQHT_rm.3.5	0.963221	0.934	0.00689665	0.00522168	0.959875	0.00699888	0.8946	0.027098	0.102752	0.0396729	0.00550459	0.0123086	15105.2	431.283	1.55487e-94	29
LHPT	3.5	fc.LHPT_rm.3.5	0.963751	0.976	0.00709477	0.00492541	0.960926	0.00717406	0.8966	0.0409793	0.108257	0.0455955	0.00550459	0.0123086	15071.3	397.41	3.52491e-87	23
LQPT	3.5	fc.LQPT_rm.3.5	0.959504	0.949	0.00838945	0.00605412	0.95403	0.00792744	0.8788	0.0802446	0.121101	0.0455955	0.00550459	0.0123086	15207.5	533.544	9.68317e-117	35
LQHPT	3.5	fc.LQHPT_rm.3.5	0.963752	0.978	0.00708716	0.00492523	0.960932	0.00716965	0.8964	0.0446016	0.108257	0.0455955	0.00550459	0.0123086	15071.3	397.396	3.55021e-87	23
LQH	4	fc.LQH_rm.4	0.959834	0.98	0.00747239	0.00440317	0.95724	0.00757876	0.938	0.0154919	0.106422	0.046146	0.00550459	0.0123086	15162.9	488.95	4.67195e-107	17
LQP	4	fc.LQP_rm.4	0.9326	0.969	0.0106436	0.00539886	0.932114	0.0107999	0.9348	0.0379434	0.104587	0.0564052	0.00550459	0.0123086	15755.1	1081.12	1.20547e-235	7
LQT	4	fc.LQT_rm.4	0.956076	0.917	0.00918454	0.00576678	0.949862	0.00855685	0.8428	0.0662171	0.113761	0.0321756	0.00366972	0.00820575	15269.6	595.685	3.10715e-130	29
LHP	4	fc.LHP_rm.4	0.961143	0.99	0.0074117	0.00453375	0.958749	0.00752533	0.9528	0.0217876	0.106422	0.0442845	0.00550459	0.0123086	15133	459.036	1.46303e-100	18
LHT	4	fc.LHT_rm.4	0.962044	0.928	0.00707986	0.00515448	0.958811	0.0072463	0.8914	0.0283337	0.108257	0.0437106	0.00550459	0.0123086	15137	463.039	1.97684e-101	24
LPT	4	fc.LPT_rm.4	0.956434	0.871	0.00970986	0.00716472	0.95038	0.00955068	0.8356	0.0586029	0.117431	0.0307031	0.00366972	0.00820575	15272.7	598.736	6.7583e-131	32
LQHP	4	fc.LQHP_rm.4	0.961141	0.99	0.00741766	0.00452442	0.958752	0.00752888	0.9524	0.0212673	0.106422	0.0442845	0.00550459	0.0123086	15133	459.049	1.45327e-100	18
LQHT	4	fc.LQHT_rm.4	0.962044	0.928	0.00708037	0.0051671	0.958809	0.00725392	0.8924	0.0295516	0.108257	0.0437106	0.00550459	0.0123086	15137	463.039	1.97684e-101	24
LHPT	4	fc.LHPT_rm.4	0.962739	0.977	0.00708638	0.00508133	0.960001	0.00730095	0.9182	0.0380026	0.110092	0.046328	0.00550459	0.0123086	15111	437.088	8.53313e-96	23
LQPT	4	fc.LQPT_rm.4	0.956704	0.945	0.00832495	0.00616979	0.951993	0.00793206	0.8812	0.0640445	0.119266	0.0366972	0.00550459	0.0123086	15259.1	585.162	5.98891e-128	30
LQHPT	4	fc.LQHPT_rm.4	0.962722	0.98	0.00708495	0.00506878	0.959998	0.00728646	0.9154	0.0398347	0.108257	0.0427369	0.00550459	0.0123086	15111.3	437.331	7.55966e-96	23
